# Supplementary material for: Greenhouse Gas Emissions From Biofilters for Composting Exhaust Ammonia Removal
Source: Front Bioeng Biotechnol. 2022 Jun 15;10:918365. doi: 10.3389/fbioe.2022.918365 (PMC9240628; doi:10.3389/fbioe.2022.918365)
Supplement: Supplementary file 1 [file DataSheet1.xlsx]

## Sheet: 原始数据汇总整理
Date	Time	NH3#1	CO2#1	N2O#1	SF6#1	CH4#1	Water#1	NH3#2	CO2#2	N2O#2	SF6#2	CH4#2	Water#2	NH3#3	CO2#3	N2O#3	SF6#3	CH4#3	Water#3	NH3#4	CO2#4	N2O#4	SF6#4	CH4#4	Water#4	NH3#5	CO2#5	N2O#5	SF6#5	CH4#5	Water#5	NH3#6	CO2#6	N2O#6	SF6#6	CH4#6	Water#6	NH3#7	CO2#7	N2O#7	SF6#7	CH4#7	Water#7	NH3#8	CO2#8	N2O#8	SF6#8	CH4#8	Water#8
42295	00:57:00	26	58959	39.7	0.573	166.84	11931	28	53611	36.1	0.58	164.37	13481	13	1527.9	1.9	0.354	15.66	12156	7	1799.3	2.6	0.263	9.69	11729	9	29851	250.1	0.366	273.6	12358	14	62021	282.3	0.455	365.92	11669	12	53003	481.9	0.424	576.76	11754	21	46787	28.3	0.523	149.12	11428
42295	03:35:00	39	76020	37.2	1.028	262.26	12489	64	68230	33.8	2.208	259.23	13345	12	1012.8	1.3	0.604	3.23	10930	8	1018.8	1.2	0.44	5.78	9882	11	24434	107.9	0.466	119.3	10656	15	59231	299.3	0.577	412.47	11224	20	94753	225.8	0.672	480.99	10962	42	60719	28.5	1.393	251.57	11467
42295	09:29:00	299	81733	33.6	17.085	561.37	13457	268	79917	32.6	14.456	511.48	13659	381	82757	29.7	22.226	436.62	14227	53	1070.8	1.3	3.411	4.02	9560	42	20884	49.3	2.581	49.77	12216	34	71109	312.7	1.881	444.7	12964	35	55774	362.2	1.938	482.63	14880	25	1154.3	1.7	1.549	5.65	10085
42295	13:03:00	448	76222	31	26.542	448.52	14333	1693	8579.9	4.3	101.13	123.87	16743	210	50091	20.5	12.225	272.4	15635	348	1815.1	1.6	20.99	64.14	12032	236	8354.6	3.7	13.995	46.37	10920	28	6649.4	23.3	1.828	31.79	9196	37	92896	311.9	2.036	392.06	15837	22	10513	24.2	1.242	23.19	14627
42295	15:33:00	1244	10166	4.8	75.342	119.37	15918	340	25239	10.6	20.629	108.39	14265	451	1475.5	1.6	28.051	61.56	16813	428	1623.2	1.5	26.334	38.28	12991	155	4961.2	2.4	9.623	22.16	12012	52	8616.6	15.1	3.261	26.65	10570	37	107800	202.8	2.017	286.33	11901	23	26046	39.8	1.32	35.96	10209
42295	18:31:00	328	60695	23.3	19.937	195.41	11566	478	1314.5	1.4	30.727	27.54	10840	180	1741.6	1.4	11.326	28.6	13187	751	2299.5	1.7	47.182	55.75	12686	358	61989	22	21.965	158.15	12952	145	35010	32	9.271	69.1	12407	96	148790	259.6	5.578	398.64	13548	119	81428	106.7	6.541	118.05	16690
42295	21:01:00	63	12456	4.8	3.796	62.6	10856	161	1461.8	1.1	9.654	42.72	10537	505	1552.1	1.4	31.189	37.9	10216	581	1992.1	1.5	36.251	53.38	10051	325	42923	15	20.593	121.42	10669	292	27627	30.9	18.017	85.99	10604	99	146040	189.5	6.184	331.81	13152	59	66698	69.3	3.694	73.45	13735
42295	23:31:00	593	39690	14.6	37.305	115.98	14252	300	1456.7	0.9	19.556	18.94	11364	292	67406	26.1	16.706	443.04	10814	529	1611.7	1.3	33.67	29.14	13712	1194	63316	24	7990	408.8	12267	71	24010	16.3	4.726	35.56	8810	51	68359	93.8	3.227	122.91	13926	22	47491	41.3	1.273	39.8	9972
42296	02:02:00	1093	6248.5	2.6	68.144	60.33	13639	148	65012	24.4	9.187	394.67	12593	252	1254.6	1	16.554	12.52	10945	541	66519	25	33.591	416.63	13914	1159	47414	17	73.146	97.41	14124	81	35007	35.2	5.247	55.53	9416	49	112240	89.2	2.86	184.06	14064	22	56304	47.7	1.241	47.32	10358
42296	04:32:00	576	63570	23.8	36.314	398.91	13926	362	1460.1	1.4	23.522	19.82	13021	260	63506	23.9	15.414	388.13	11527	424	1472.9	0.9	27.683	23.25	13558	1190	56375	21.2	74.721	396.9	13883	90	32899	17.6	5.916	43.65	12058	49	138660	152.5	2.675	200.83	14227	27	74355	63.9	1.388	62.95	11168
42296	07:02:00	1000	6619.4	2.6	63.126	52.37	13426	131	60624	22.1	8.459	342.52	13905	252	1162.9	0.9	16.655	12.32	12585	452	62049	22.9	28.583	368.7	14127	1188	42742	14.9	74.948	82.61	14211	85	36196	28.4	5.528	49.7	10613	49	96776	52.3	2.985	116.73	14250	28	87827	80.4	1.487	78.79	11322
42296	12:21:00	1186	8529.7	3.6	75.593	68.32	19768	128	1052.7	1	8.14	13.91	18708	139	1109.4	0.8	9.619	17.62	21092	152	1186.3	0.7	9.86	12.17	20851	1033	35188	11.9	65.399	83.26	21424	113	11681	7.6	7.283	23.52	17614	113	75946	55.4	6.808	83.44	23929	33	15213	24.7	1.927	28.31	20037
42296	14:51:00	120	1055.3	1	8.059	17.08	20090	315	1325.2	1	20.735	22.33	22555	111	1428.6	0.5	7.159	15.75	20144	610	1511.6	1.2	38.912	34.27	20229	1069	56811	20.6	66.63	128.04	20649	69	16873	8.2	4.59	34.7	19280	72	108740	76.2	4.092	92.93	19825	32	59471	66.3	1.83	61.14	18818
42296	17:21:00	30	1248.4	0.9	1.709	45.19	13806	102	1283	0.7	6.315	65.78	16005	377	1.394	0.9	24.026	22.64	16570	109	1158	0.8	7.042	33.43	16627	831	35718	12.8	52.707	105.58	16780	49	19596	10.5	3.252	46.86	16364	59	135090	81	3.195	119.74	16583	32	82585	84.3	1.641	84.08	13967
42296	19:51:00	31	1225.1	1.3	1.348	33.78	10197	113	30792	11.6	6.859	76.81	15437	68	58396	21.3	4.165	183.29	14958	79	65357	23.8	4.89	231.13	15046	878	27489	10.2	55.396	63.26	14994	42	17577	12.9	2.826	25.47	14802	46	138570	107.7	2.435	112.37	15101	23	45549	40.2	1.339	35.29	14864
42296	22:21:00	22	1323.6	1.5	1.081	20.95	12167	65	90220	32.3	3.908	412.15	14338	60	91630	32.5	3.66	416.1	14947	57	93990	33.3	3.406	440.94	14315	754	41266	15.2	47.417	75.41	13918	37	29172	40	2.449	47.71	14289	44	140210	99.1	2.256	69.7	14221	21	20107	15.1	1.3	15.21	13666
42297	00:51:00	28	1336	1.5	1.106	47.99	9716	64	91054	32.8	3.895	411.21	13968	63	89540	32.1	3.863	434.11	14131	66	92033	32.8	3.987	447.48	14248	897	18652	6.8	56.55	62.48	13766	35	32632	34.4	2.304	39.08	14026	42	139200	121.9	2.143	97.58	13778	19	22683	15.6	1.059	15.69	13841
42297	03:21:00	15	1215.1	1.3	0.679	30.86	9444	79	90359	32	4.768	433.02	14230	78	93141	34	4.687	445.81	14245	80	91698	32.8	4.854	431.87	14564	619	39238	13.8	39.201	65.91	14336	36	32672	35.9	2.258	41.66	14289	42	129730	93.2	2.178	68.57	14070	19	18046	12.5	1.03	17.02	13497
42297	05:51:00	12	1189.9	1.1	0.519	17.15	9567	102	87261	31.5	6.2	402.12	14730	103	88013	31.5	6.333	411.22	14758	102	86089	30.9	6.277	394.66	14464	886	21473	7.9	55.238	57.38	14669	37	31691	28.1	2.334	36.19	14124	37	89058	46.9	1.911	31.08	12722	17	16025	11	0.941	10.27	12552
42297	08:21:00	10	1162.8	1.1	0.492	13.9	9536	433	1782.7	1.3	27.716	24.6	14222	447	61442	22.9	28.22	308.97	15011	325	1596.2	1.3	21.122	21.79	14603	780	27124	9.7	49.564	80.59	14809	41	13997	5.7	2.782	48.37	14605	43	103410	48.9	2.369	130.42	14586	23	46775	31.2	1.313	37.44	12827
42297	10:51:00	11	992.04	1.2	0.558	3.77	8536	1256	2061	1.5	78.348	49.03	13601	144	1305.5	1.1	9.281	9.94	13982	1022	1898.4	1.7	64.707	44.63	13811	149	1266.7	1.1	9.827	6.77	13836	26	10970	4.7	1.78	21.98	9344	36	55208	23.4	2.105	48.55	13763	26	90052	55.3	1.249	58.58	13004
42297	13:21:00	10	938.14	1.1	0.587	4.38	8038	135	1150.7	0.7	8.682	9.81	14739	806	1665.7	1.2	51.78	33.82	15394	152	1104.6	0.9	9.725	10.37	14967	58	1009.1	0.8	3.842	6.67	14291	22	10705	4.4	1.293	15.93	10570	34	76510	31.4	1.897	69.56	13516	16	33219	17.6	0.876	15.5	12097
42297	18:19:00	188	7677.9	3.2	11.684	29.85	11128	116	1089.9	1.2	7.571	4.09	12552	77	1051.7	1	5.032	1.87	13268	199	1190.1	1.2	13.072	8.06	10213	189	2236.8	1.6	11.973	10.43	9524	22	8571.9	3.5	1.44	9.3	6955	31	42012	14.9	1.964	28.86	12031	18	41249	21.8	0.973	16.21	11229
42297	20:49:00	420	20930	8.1	26.482	41.73	13704	756	21873	8.3	48.143	75.01	12623	141	1103.5	1.4	9.127	8.03	13136	331	1221.8	1.2	21.26	15.39	10392	41	970.59	1.2	2.808	4.37	7496	33	9284.7	3.8	2.106	13.49	8161	33	49098	17.4	1.934	33.12	12198	22	67299	37.2	1.155	31.79	11470
42297	23:19:00	577	4419.2	2.4	36.536	24.07	13020	131	1156.9	1	8.4	5.67	12165	731	21445	7.6	46.533	70.38	12329	401	1192.6	1.1	25.777	15.47	9967	46	900.71	1	3.131	1.92	7748	23	7658.5	3.5	1.529	7.19	8247	32	71136	29.3	1.825	47.06	11184	20	62853	29.9	1.06	21.96	10608
42298	01:49:00	28	942.17	1.1	1.825	1.74	8583	127	1211	0.9	8.027	6.38	11027	84	6760.1	2.8	5.32	6.36	11368	634	21023	7.4	40.19	63.59	11319	53	967.6	0.9	3.558	3.73	8582	23	7563.8	3.1	1.513	6.5	8727	28	38658	13.9	1.648	22.29	10794	27	116780	54.8	1.282	48.95	10589
42298	04:19:00	10	936.95	0.9	0.535	1.5	8400	115	1099.1	0.9	7.263	5.82	10904	82	1051.6	1	5.275	3.4	11058	323	3317.5	1.9	20.642	12.07	10192	56	2266.8	1.6	3.545	6.79	8819	22	6852.7	3	1.389	7.82	8918	25	32616	11.3	1.481	22.42	10196	17	48233	21.2	0.899	16.13	9795
42298	06:49:00	9	897.2	1	0.529	1.42	8696	648	21171	7.4	41.221	66.42	9792	112	997.88	0.8	7.352	11.83	10191	376	1251.3	0.9	24.14	17.49	9815	96	2358.9	1.5	5.966	10.97	9620	26	6825	2.9	1.669	11.67	9074	25	36374	14.3	1.565	34.54	10107	20	72860	32	1.068	25.46	9979
42298	09:19:00	9	958.43	1.1	0.521	4.32	8790	90	991.63	0.8	5.779	5.42	9384	595	20102	7	37.886	61.15	9952	460	1284.2	1	29.658	16.89	9543	64	944.36	0.8	4.268	6.85	9024	22	6034	2.7	1.463	7.19	8777	26	41010	13.8	1.584	45.18	10084	23	89017	38.5	1.099	33.27	9725
42298	11:49:00	11	911.12	1.1	0.601	5.2	8566	88	952.35	0.7	5.583	2.39	9295	114	1326.3	0.9	7.422	5.94	9729	575	18842	6.6	36.772	56.28	9869	53	945.58	0.9	3.487	6.72	8670	22	6121.5	2.7	1.435	10.23	8964	27	19906	7.7	1.621	22.1	9493	19	56695	22.1	0.975	22.1	9568
42298	14:19:00	8	896.53	0.8	0.495	5.02	8486	91	947.26	0.9	5.875	4.11	9152	69	1052.3	1.1	4.346	4.8	9914	305	9134.2	3.6	19.696	23.9	9849	47	952.22	1	3.16	8.22	9841	19	6353.4	2.7	1.289	10.69	8990	26	19414	7	1.558	18.66	9712	20	79393	34.5	1.018	30.06	9643
42298	19:40:00	495	14025	5.8	32.542	48.46	11467	90	1065.7	1	6.045	13.82	11315	48	1000.5	0.9	3.177	9.18	10893	100	1021.9	0.9	6.788	12.66	10455	534	13622	4.8	34.849	33.19	11432	27	4110.7	2.1	1.879	16.47	8688	30	16732	6.3	1.952	22.78	10226	23	83972	37.5	1.248	40.61	9734
42298	22:10:00	385	27484	10.3	24.542	55.72	11699	672	18988	6.5	43.221	59.91	11635	85	1054.4	0.9	5.662	6.92	11105	111	1039.9	1	7.332	10.11	10936	411	35959	12.8	26.524	43.92	11623	28	4439.1	1.9	1.882	17.66	8962	29	24428	9.2	1.755	40	10450	22	73697	31.5	1.134	41.32	9798
42299	00:40:00	420	22575	8.6	26.438	44.95	11411	154	24423	9.1	10.149	41.07	11655	582	18573	6.4	37.094	63.72	11572	253	1193.1	0.9	16.65	19.77	11034	481	30995	11.3	31.052	31.12	11386	28	4431	2.3	1.956	16.67	8720	30	23860	9.2	1.842	28.17	9923	22	65855	27.1	1.186	32.28	9597
42299	03:12:00	587	5224.8	2.3	37.618	25.16	12049	145	20840	7.9	9.223	18.06	11803	82	25409	9.8	5.362	37.18	11960	705	18041	6.4	45.119	56.74	12	489	27010	9.9	31.597	33.62	12132	32	4499.4	2.1	2.155	12.01	11368	30	32131	12.2	1.776	31.76	11344	24	68679	27.3	1.184	31.18	9645
42299	05:42:00	14	902.05	0.7	0.791	5.18	8513	59	963.84	1	3.793	7.09	8681	36	915.27	0.9	2.261	9.72	8975	217	3332.9	1.6	14.019	15.73	9689	614	14204	5	39.701	30.33	10720	28	4021	2	1.918	9.6	10485	26	28435	10.6	1.506	22.7	9959	21	61172	24	1.083	21.46	8956
42299	08:12:00	7	898.84	1	0.411	5.76	8224	561	16796	6.1	36.02	49.22	9249	60	964.43	1	3.855	5.89	9283	246	2493	1.4	15.97	12.7	9762	457	37809	13.4	29.414	44.41	11295	25	3796.1	1.7	1.653	11.7	10613	24	28761	10.6	1.464	29.63	9454	19	48628	18.9	0.993	16.36	9050
42299	10:43:00	9	992.05	1.1	461.34	8.03	8617	198	27711	9.4	12.627	88.14	10896	511	1475.4	1.1	32.898	18.53	10126	224	1167	1.1	14.706	11.96	10631	544	33190	12.1	35.257	35.94	11795	30	4251.9	1.9	2.029	10.98	11181	28	21654	7.6	1.695	30.15	10061	20	46462	18.7	1.033	16.4	9503
42299	13:15:00	9	979.09	0.8	0.517	7.52	8451	161	17271	6.4	10.385	25.35	11045	332	21212	7.1	20.912	68.21	11619	413	1396.8	1	26.539	16.31	11608	466	28960	10.6	30.203	30.99	11957	29	3945.1	1.9	2.053	9.51	11418	32	17455	6.6	1.936	19.16	10594	20	54216	21.9	1.12	20.63	9839
42299	18:10:00	355	13090	5.2	23.325	47.44	11248	110	1033.4	1	7.266	6.02	10820	47	2109.6	1.3	3.155	5.08	11008	52	1043.5	0.8	228	0.03	987	572	18260	65912	37.477	26.91	11458	36	12034	4.5	2.562	19.62	11711	28	18963	7.2	1.761	25.8	11444	19	38004	15.1	1.083	17.03	11425
42299	20:40:00	316	23346	8.9	20.316	49.88	11411	544	16283	5.7	35.514	58.52	11623	74	980.77	1.2	4.952	7.59	11238	73	1152.5	1.2	4.817	20.65	11089	519	54375	19.6	33.119	44.55	11536	40	14127	5.2	2.764	30.44	11621	30	17376	6.1	1.92	23.34	11387	19	36239	14.7	1.148	16.68	11574
42299	23:10:00	366	21183	8.3	23.043	43.26	11769	167	23799	9.1	10.718	41.9	11713	544	16586	5.8	34.723	53.98	11667	120	1100.6	1	7.981	9.48	11204	570	57938	21.1	36.725	61.89	12315	44	11956	4.4	3.05	15.99	11733	33	26465	9	2.098	42.63	11794	20	30930	12.1	1.198	9.82	11478
42300	01:42:00	451	5	217	446	293	345000	141	10285	4.3	9.024	23.23	11614	53	7414.4	3.1	3.386	17.38	11522	566	15962	5.8	36.146	51.76	11687	781	49460	17.9	50.449	63.07	11677	51	11879	4.4	3.571	19.82	11803	34	14614	5.7	2.218	18.64	11673	27	83882	34.1	1.448	0	67000
42300	04:12:00	465	15351	5.7	29.803	49.38	11545	105	1243	1.3	6.763	28	11208	61	3058.3	1.8	3.884	23.16	11536	93	1265.2	1.4	5.979	15.31	11935	984	29677	10.5	63.002	49.53	11699	48	11913	4.5	3.415	22.52	11588	34	16792	6.6	2.103	22.62	11977	23	43041	17.6	1.261	13.86	11694
42300	06:42:00	342	26070	10.1	21.426	63.67	12066	572	16929	6.3	36.511	63.95	12259	95	1204.7	1.1	6.201	14.01	11621	87	4796.9	2.2	5.762	20.66	11844	799	52902	19.5	51.435	87.06	12376	49	14635	5.4	3.374	34.12	12005	34	15712	6.3	2.175	29.55	12232
42300	18:51:00	565	25527	9.8	37.318	91.72	15534	174	1541.1	2	11.52	26.99	14763	121	34564	13.2	7.685	46.39	15246	99	18901	7.9	6.084	41.78	15139	1383	41796	15.3	88.036	96.53	14987	55	23105	8.2	3.556	48.41	13665	33	53743	19.5	1.977	42.72	13563	23	26435	12.3	1.378	13.1	13772
42300	21:21:00	375	35985	13.8	23.347	59	13741	733	27627	9.9	46.583	86.65	13858	83	1349.3	1.2	5.301	9.34	13622	161	11292	4.8	10.134	27.83	13491	1140	46030	18.7	72.269	86.91	13542	46	21316	7.7	3.04	37.5	13260	32	62625	22.6	1.888	44.87	13545	23	37794	16.2	1.259	22.25	13659
42300	23:51:00	372	29854	11.9	23.61	55.37	12280	318	32619	13.2	20.256	60.44	12605	754	27362	9.4	48.243	83.29	12231	82	1421.4	1.2	5.547	7.41	12391	1042	40242	16.5	66.498	67.4	12211	42	16901	6.6	2.891	25.44	12064	30	60075	22.6	1.695	37.37	12030	20	31958	12.6	1.14	5.31	11599
42301	02:21:00	536	5537.8	2.7	34.064	21.1	11478	242	26269	10.2	15.427	40.13	12041	170	20169	8.1	10.627	39.07	11757	460	15990	5.9	29.359	50.4	11758	931	35000	13.3	59.99	57.29	11532	41	18694	7.3	2.786	28.96	11869	28	45159	17.1	1.66	23.19	11814	21	42157	16.8	1.213	6.36	12231
42301	04:51:00	560	23702	8.3	35.041	76.19	11574	216	1359.1	1.1	14.377	9.47	11352	80	11974	4.7	5.214	22.22	11875	78	2052.8	1.5	5.196	10.58	11227	836	26627	9.9	53.917	53.41	11475	36	15769	5.8	2.407	24.08	11377	25	26596	9.9	1.483	9.38	11381	18	26862	11	1.036	3.82	11164
42301	07:21:00	355	26837	10.7	22.441	47.51	11005	551	21025	7.5	34.855	69.72	11577	105	1290.1	1.1	6.788	12.29	11291	103	12777	5	6.725	22.84	12001	842	36248	14.4	54.131	77.63	12990	38	16209	6	2.536	38.87	12576	27	29481	11.2	1.597	20.72	12846	19	12230	4.9	1.069	11.08	13033
42301	09:51:00	614	9143.3	3.7	38.99	26.42	15318	154	5714.7	2.2	9.868	10.84	14881	652	22525	7.8	41.452	73.14	16385	119	1181	9683	318	189	84000	941	35078	13.6	60.38	64.49	17046	55	11646	4.6	3.672	17.98	15877	54	31136	11.5	3.341	14.59	17476	23	8109.6	4.6	1.458	5.3	17540
42301	12:21:00	670	16783	5.7	42.207	51.75	18975	437	22620	8.4	27.378	37.9	18858	196	1774.2	1.3	12.626	14.58	19346	462	13797	5	29.364	49.08	19592	966	34439	13.1	61.036	62.4	19953	53	11525	4.5	3.581	16.61	17691	44	21851	8.1	2.806	9.06	19211	23	16448	9.3	1.396	8.38	18099
42301	14:51:00	603	19823	6.9	37.523	70.71	18960	155	1347.6	1.2	9.909	11.36	18575	183	12021	4.6	11.182	17.6	19168	178	15611	6.5	11.145	24.43	18660	932	29495	10.8	57.283	55.75	19521	43	14691	5.6	2.847	25.95	17235	36	43327	16.6	2.065	16.34	19143	20	19893	10.8	1.139	12.17	17396
42301	17:21:00	52	1238	1.2	3.364	27.93	12144	500	19391	6.8	30.936	99.38	15668	80	1348.8	1.3	5.298	43.47	16136
42301	18:09:00	48	1162.1	1.1	3.386	33.86	14916	389	18239	6.6	22.847	53.72	15482	111	1248.8	1.1	7.181	16.24	15566	169	8977.6	3.9	11.057	30.22	15853	614	34892	13.4	37.991	63.06	15815	213	13828	5	14.784	39.25	15764	42	51233	17.8	2.58	55.61	15697	32	86105	42.4	1.78	27.76	15208
42301	20:46:00	11	1179.7	1.2	0.499	9.09	8951	459	18775	6.8	28.359	58.77	13951	129	1434.7	1.2	8.446	8.05	13305	130	1316.5	1.1	8.333	9.52	13329	701	36216	14	44.414	59.26	13713	35	15964	7.4	2.389	21	13510	27	44738	18.1	1.566	26.26	13740	17	25714	11.1	1.038	9.36	12446
42301	23:16:00	9	1108.6	1	0.441	5.63	8405	327	29342	11	20.436	43.68	13152	488	23458	8.1	30.721	71.36	13252	128	1489.7	1.2	8.445	13.6	13011	643	35023	13.1	41.087	55.78	13271	33	13398	5.4	2.269	21.16	12328	27	46591	16	1.565	58.42	12671	27	101020	40.6	1.325	19.52	12412
42302	01:46:00	10	1197.6	1.2	0.525	5.06	8708	234	28842	10.7	14.419	33.9	12252	226	27811	10.4	14.175	42.14	12640	442	22151	7.6	28.309	66.08	12317	633	30914	11	40.397	47.3	12498	35	11739	4.6	2.421	17.41	12068	24	29205	10.6	1.51	33.84	12195	35	171120	69.4	1.543	37.3	12705
42302	04:16:00	9	1176.6	1.3	0.45	14.66	8585	77	2644.3	1.6	4.959	14.82	12200	239	24911	9.3	14.857	46.58	12367	133	12776	5.7	8.485	28.49	12355	616	25682	9.1	39.749	54.93	12470	31	10423	4.4	2.174	27.23	12120	23	26389	10	1.503	35.98	12205	23	77239	29.5	1.17	23.43	12487
42302	06:46:00	8	1103.7	1.1	0.399	9.12	8376	425	19469	6.9	26.363	60.79	11440	60	1961.9	1.4	3.93	9.86	12635	103	10414	4.2	6.566	26.08	12658	571	37286	13.8	36.355	58.11	12808	32	10293	3.8	2.191	17.63	13042	25	24368	8.6	1.512	27.18	12686	23	72069	26.1	1.183	20.32	12698
42302	09:16:00	7	960.8	1.1	0.346	3.58	6323	341	25817	9.7	21.434	61.98	12937	448	18409	6.5	28.714	52.13	14620	148	1252.2	1.1	9.631	7.22	14567	647	35123	12.7	41.529	49.05	15107	35	8945.4	3.8	2.337	10.06	14043	31	36283	12.8	1.925	45.23	14591	17	24711	9.4	1.008	4.4	11275
42302	11:46:00	10	935.28	1.2	0.541	8.21	5901	245	20877	7.8	15.23	46.2	14959	196	24207	9.2	12.517	53.45	16523	440	15468	5.7	27.889	45.31	16274	644	32773	11.8	41.049	43.67	16345	39	9585.3	4	2.582	13.5	15022	35	15709	6.2	2.154	13.27	16045	31	103790	40.1	1.464	28.67	14416
42302	14:16:00	8	890.06	1.1	0.428	4.13	5912	87	1061.7	1	5.525	3.72	15291	349	20100	7.3	21.541	45.79	17154	162	13139	5.2	10.29	64.7	17231	637	28105	10	40.131	41.6	17287	37	11341	4.5	2.44	25.95	15423	33	19399	7.9	2.026	14.66	15943	22	53810	20.7	1.081	12.38	12499
42302	16:46:00	8	952.44	1	0.423	4	143000	398	18539	6.9	24.835	52.01	14644	49	1162.8	1	3.193	2.82	15121	103	6517.7	2.8	6.48	12.02	15657	635	42901	15.9	40.059	60.23	15444	37	12140	4.7	2.441	23.4	15242	29	27216	9.8	1.74	28.98	15098	24	84427	33.3	1.285	27.67	11933
42302	19:33:00	11	1100.7	1.3	0.58	18.56	7778	34	1178.4	1.1	2.162	15.11	13336	314	19384	7.3	19.271	54.26	14739	117	11729	4.9	7.42	37.89	14235	621	27783	9.9	39.499	50.55	14588	31	10120	4.2	2	25.22	13686	25	25411	10	1.469	34.3	13335
42302	21:04:00	445	17493	6.4	28.325	58.18	13741	42	1233.4	1.4	2.891	17.43	13428	251	23880	8.9	15.658	43.93	13809	112	12636	5.1	7.037	37.29	13534	596	26367	9.4	38.295	42.88	13488	35	13753	4.9	2.383	27.47	13339	24	20920	8.1	1.446	26.2	12983	22	61927	22.6	1.147	18.53	13229
42302	23:34:00	254	30519	11	15.826	59.29	13014	377	22952	8.1	23.697	63.97	12937	37	1247.5	1.3	2.525	9.8	12390	85	15167	5.7	5.407	23.08	12685	565	40011	14.7	36.277	57.75	12599	33	21470	7.8	2.216	39.85	12784	24	24803	9.6	1.44	29.14	12731	20	43538	15.6	1.012	10.89	12577
42303	02:04:00	240	29202	10.5	14.953	49.96	12493	176	29290	11	11.2	48.97	12570	387	22526	8	24.726	63.35	12680	88	1149.8	0.9	5.884	8.52	12034	570	38649	14.1	36.468	50.53	12241	33	15715	6.2	2.323	22.07	11976	25	54075	19.6	1.464	61.5	12038	18	45030	16.2	1.013	7.8	11884
42303	04:34:00	271	27567	9.6	16.905	42.79	12236	190	27399	10	11.943	43.99	12222	187	28087	10.4	12.177	52.93	12246	253	13562	4.8	15.975	38.81	12307	607	33527	11.8	38.885	43.63	12222	34	16291	6.1	2.369	23.02	11929	23	28097	10.2	1.45	25.18	12389	19	51368	18.2	1.091	9.84	12203
42303	07:04:00	358	22063	7.5	22.721	58.79	12148	89	1294	1	5.873	8.19	11755	142	26524	9.7	8.81	36.61	12317	98	14027	5.4	6.281	29.01	12021	611	26528	9	39.984	38.72	12187	33	15428	5.7	2.207	23.31	12160	23	26717	9.7	1.393	26.55	12397	19	39942	14.5	1.001	10.77	12477
42303	09:34:00	252	30939	11.4	15.714	61.57	13580	395	21487	7.5	25.037	63.51	13051	56	1373	0.9	3.676	5.88	13076	79	12673	4.8	5.074	21.54	13287	576	40332	14.7	36.914	58.08	13701	35	19100	6.7	2.333	34.48	13587	24	17964	6.8	1.565	24.48	13148	16	14875	5.8	0.923	7.34	13161
42303	12:04:00	271	29726	10.7	17.045	48.43	13663	314	29063	10.7	19.998	53.92	13648	410	22612	7.9	25.966	62.78	13626	113	1167.1	1	7.409	12.12	13746	610	40799	14.7	39.488	52.28	13873	38	14927	5.6	2.619	25.74	13579	29	43896	16.2	1.674	43.71	13980	17	25132	9.4	1.069	4.92	13136
42303	14:34:00	356	24286	8.6	22.271	53.23	14404	298	27166	9.8	19.118	45.94	14928	76	26830	10.1	4.839	42.87	15102	334	15969	5.7	21.042	48.76	14874	665	35316	12.4	42.643	51.02	15036	45	11111	4.1	2.918	22.24	14733	30	11512	4.9	1.971	13.58	14532	18	8907.1	3.9	1.141	5.08	14312
42303	17:04:00	400	19755	6.6	24.52	61.46	13408	167	1452.5	0.2	11.072	14.07	12867
42303	19:17:00	28	1949.3	1.4	1.826	7.24	8523	103	1085.3	0.9	6.861	5.39	9995	66	15028	5.6	3.425	188.32	11215	72	7056.7	3.2	4.565	49.52	10998	602	24734	8.7	39.29	37.36	10920	31	13054	4.8	2.179	19.31	10832	22	28372	10.3	1.327	26.57	11121	18	37650	13.8	1.016	15.03	11136
42303	21:47:00	14	1982.6	1.3	0.815	13.64	6547	353	18491	6.7	22.001	64.74	9896	117	1767.6	1.4	7.395	14.04	10485	84	9321.8	3.7	5.462	42.28	10445	494	40488	15	31.779	61.02	10845	30	15715	5.7	2.101	30.56	10448	22	27255	10	1.403	36.74	10649	17	33269	12.1	0.926	7.06	10538
42304	00:17:00	12	2211.8	1.4	0.745	23.2	6295	68	20461	8.1	4.185	55.37	8519	342	18262	6.8	21.851	53.69	9599	100	1186	1.1	6.453	5.55	9409	501	36343	13.2	32.303	47.27	10060	29	13622	5.4	2.041	20.33	9667	22	47278	17.2	1.296	55.79	9734	22	85955	31.7	1.103	12.44	9598
42304	02:47:00	12	1665.1	1.3	0.735	28.23	5874	219	22891	8.4	13.742	60.65	9212	79	23339	8.8	4.974	61.32	9541	242	14324	5.1	15.528	65.92	9587	434	32251	11.5	28.005	53.88	9449	27	12511	4.5	1.916	37.19	9288	19	27776	10.7	1.215	56.42	9617	23	106120	41	1.137	27.25	9578
42304	05:17:00	10	1560.2	1.3	0.545	10.19	5570	126	1055.5	1	8.117	6.36	8633	52	11198	4.2	3.349	28.86	9049	66	10330	4.3	4.313	27.3	8839	482	24373	8.7	31.402	43.13	8994	25	11180	4.5	1.861	20.67	8783	17	23042	8.5	1.124	28.09	8653	17	53978	19.7	0.892	13.22	8436
42304	07:47:00	13	2405.5	1.8	0.712	8.54	6093	285	16422	6.3	17.745	51.11	8678	78	1083.4	1.1	5.169	5.09	8683	55	6190.3	2.9	3.591	11.07	9072	413	38767	14.4	28.25	53.98	9600	26	11943	4.6	1.858	23.47	9484	18	17337	6.1	1.194	21.87	9386	17	54641	20.1	0.989	11.98	10123
42304	10:17:00	17	2293.2	1.3	0.998	8.57	6862	364	22986	8.4	23.279	44.29	12589	294	15084	5.2	18.672	43.14	13003	83	1050.5	1.2	5.526	4.64	12813	564	39084	14.2	36.029	51.41	13291	41	8141.9	3.5	2.691	10.69	13032	32	32069	11.9	2.026	46.8	13722	18	20942	8.3	1.095	1.29	13458
42304	12:47:00	21	1540.9	1.1	1.311	13.78	7050	194	7727.1	3	11.888	15.67	15872	180	19398	7.3	11.384	33.88	16527	97	11968	4.6	6.195	26.26	16373	555	51490	19	35.106	70.11	16635	59	9646.5	4.9	3.918	14.02	16137	53	8512.3	4.3	3.309	6.52	17141	22	6442.1	3.8	1.328	4.87	17052
42304	15:17:00	18	2369.9	1.8	1.041	15.9	6106	265	1368.9	1.3	16.478	11.17	16797	62	1298.4	1.1	3.945	4.52	16007	81	10342	3.8	5.074	28.89	16665	624	40560	15.1	39.056	71.71	16598	35	18613	7	2.199	38.16	15723	28	32960	12.8	1.656	41.09	16374	21	46718	18.9	1.101	29.22	15370
42304	19:19:00	21	1922.8	1.8	1.182	14.88	7174	30	1268.3	1.1	1.81	3.23	9695	71	7063.2	3.2	4.251	26.09	11800	46	8469.1	3.8	2.901	18.08	11571	520	23666	8.6	32.897	44.22	11927	27	9978.9	4.2	1.886	22.76	11326	21	25498	9.6	1.27	25.11	11355	20	68398	25.3	0.978	14.8	8695
42304	21:49:00	14	2700.9	2.1	0.805	7.98	6782	237	20191	7.4	14.688	48.18	9516	51	4436.5	2	3.247	13.6	11073	31	1469.4	1.3	2.032	6.02	10505	427	40028	15	27.265	56.81	10977	28	12002	4.9	1.984	42.14	10931	20	27218	10.6	1.187	39.5	10572	20	65583	23.7	1.002	13.06	8759
42305	00:19:00	13	2297.9	1.6	0.664	4.28	5923	92	24442	9	5.652	42.05	9914	235	20583	7.3	14.787	47.75	11022	44	1135.6	1.2	2.882	2.62	10465	436	37531	13.5	27.963	44.91	11323	29	10622	4.4	1.925	12	10737	22	43664	15.9	1.317	54.97	10696	19	48858	17.4	0.987	15.52	8794
42305	02:49:00	13	1733.9	1.2	0.698	7.62	5191	37	9890	4.1	2.163	28.65	8339	74	15473	5.8	4.564	38.53	10043	196	16035	5.8	12.194	46.68	10270	430	31943	11.3	28.277	42.82	10450	27	10311	4.1	1.985	18.59	10137	21	27484	10.8	1.23	28.26	10230	19	66799	24.3	1	12.24	9691
42305	05:19:00	10	1841.5	1.4	0.548	12.39	4841	67	1079.5	1.2	4.186	4.21	7868	41	16811	6.1	2.597	26.74	9943	36	11550	4.6	2.377	19.01	9773	440	23423	8.2	27.647	27.27	10010	25	10188	4.2	1.788	13.55	9460	18	30433	11.7	1.154	29.64	9724	19	68505	25.2	0.917	14.16	7380
42305	07:49:00	11	2359.9	1.5	0.621	10.98	5100	233	19912	7.2	14.488	52.06	9183	78	5914	2.7	5.16	12.09	10637	75	1137.8	1	4.931	5.05	10766	419	41002	15	26.912	53.93	11909	29	11039	4.4	1.999	13.81	11249	23	26622	9.9	1.392	29.43	11818	18	33916	12.3	1.023	3.57	12237
42305	10:19:00	17	1742.7	1.1	0.962	1.23	5081	92	1190.3	0.9	5.871	1	13827
42305	10:53:00	230	12517	5	14.547	22.2	14004	116	1207.1	1.1	7.546	2.13	14024	53	977.33	1.1	3.423	-2.34	14899	68	1068.1	1	4.443	-0.19	15174	434	50920	18.3	27.372	64.3	16194	50	9076.3	4.3	3.276	4.33	14643	49	13072	6.2	3.191	0.22	16239	20	4795	2.5	1.203	-4.9	15928
42305	13:23:00	33	1104.1	1.4	2	-0.47	9844	116	1930	1.3	7.165	0.53	16685	33	1139.8	1.2	1.956	-0.11	17049	38	1093	1.2	2.401	-2.12	17297	389	65668	25.2	23.772	84.98	18193	40	11329	7	2.5	3.84	14654	34	9253.9	4.6	2.187	1.27	17096
42305	19:24:00	261	13846	5.9	17.005	51.25	11780	70	2314.3	2	3.615	99.6	11466	147	19637	7.5	9.178	47.06	12369	23	1141.2	1.1	1.418	8	10988	518	28410	10.2	33.824	34.58	12018	33	11879	4.8	2.136	18.39	10091	24	13056	5.4	1.486	10.57	11627	23	85703	30.6	1.034	24.12	8517
42305	21:54:00	116	27955	10.8	7.112	52.61	10768	238	13508	5.2	15.062	33.54	10478	94	1486.9	1.4	5.904	17.17	10502	19	1054.7	1.2	1.17	3.19	10062	491	35400	13.2	31.244	57.67	10831	32	13719	5.3	2.148	20.87	10211	21	14646	5.8	1.292	17.65	9828	20	57094	19.9	0.924	25.93	7461
42306	00:24:00	135	23383	9	8.396	50.87	10878	103	24344	9.5	6.506	55.66	10508	236	12882	5.1	14.909	34.15	10779	23	1023.7	1.1	1.46	3.56	10229	489	32015	12.1	31.584	52.12	10872	30	10290	4.7	2.084	14.75	10096	23	22378	8.5	1.361	29.08	10292	20	61059	22.1	0.988	21.88	8413
42306	02:54:00	181	10066	4.1	11.393	27.18	10554	71	15663	6.1	4.488	31.57	10540	48	9936.8	4.5	3.059	24.16	10498	58	3218.6	2	3.593	8.47	10476	454	29123	10.5	29.083	48.01	10861	33	9195.6	4.1	2.125	12.11	10267	21	10792	4.7	1.288	7.65	10330	22	67683	24.2	1.041	22.45	10496
42306	05:24:00	176	10689	4.2	11.202	29.88	10049	64	1511.4	1.4	4.075	9.22	9614	47	7437	3.3	2.978	12.2	9873	14	909.83	1	0.871	-1.39	9307	465	22646	8.3	29.517	41.13	9862	27	8620.7	3.7	1.871	10.51	9375	19	12513	5.1	1.138	9.58	9475	16	38666	13.8	0.836	11.52	8302
42306	07:54:00	97	22361	8.5	6.053	47.66	10116	190	10431	4.3	12.062	28.63	9945	66	2217.2	1.4	4.248	11.46	10478	17	989.19	1.2	0.977	-0.32	9795	426	32508	12	27.384	64.18	11917	30	10211	4.3	1.925	15.12	10211	23	7928.6	3.7	1.461	4.24	11901	15	12353	5	0.846	0.12	11890
42306	10:24:00	144	22286	8.1	8.845	43.89	14062	161	18226	7.1	10.145	40.62	14042	51	1314.9	1.3	3.367	1.55	14075	58	1109.1	1.1	3.447	1.15	13692	496	33951	12.6	31.114	46.91	14918	64	7100	3.6	4.095	4.31	13844	37	24021	9.1	2.281	20.95	15234	18	11891	4.8	1.178	-1.22	15110
42306	12:54:00	172	10660	4.4	10.572	25.22	16487	131	10599	3.9	8.12	18.86	15962	51	6479.9	2.9	3.189	9.53	16016	168	10027	4.1	10.502	21.34	16148	496	29238	10.5	31.448	42.81	16532	52	8758.7	4.6	3.396	5.59	16075	31	4753.6	3.1	2.018	-3.11	16107	21	30745	11.7	1.158	2.98	16595
42306	15:25:00	177	11457	4.3	10.9	25.81	15363	30	998.45	0.9	1.862	-0.32	14392	52	4819.5	2.4	3.065	8.3	14322	51	4870	2.5	3.183	8.42	14492	438	23133	8.5	27.456	33.93	14802	33	12765	5.4	2.21	8.64	14017	23	11561	5.2	1.459	3.88	13769	22	23084	8.7	1.04	9.91	12099
42306	17:54:00	96	22499	8.7	5.884	432	215000	179	13407	5.3	11.201	37.85	12990	44	1269.5	1.4	2.304	22.32	9057	53	6991.2	3	3.223	23.59	10410	371	38159	14	23.343	53.04	12971	32	16676	6.3	1.973	23.75	11459
42306	19:26:00	200	10667	4.4	12.889	35.87	12495	35	1137.5	1.2	2.38	27.94	11875	34	3943	2.4	1.902	30.89	10490	57	8623.3	4.1	3.457	41.09	9299	392	20738	7.6	25.151	40.51	12064	33	11659	4.8	1.962	25.07	10208	24	24114	9.8	1.322	24.35	9773	22	52467	19.4	1.052	15.18	9809
42306	21:57:00	85	21620	8.4	5.195	55.86	10598	157	12977	5	9.801	54.17	10434	23	1029.2	1.2	1.208	7.8	5867	34	1147.8	1.2	2.181	11.05	7744	297	34764	13.3	19.097	59.29	10353	26	15064	6	1.61	30.53	8050	19	23297	9	1.115	22.06	7765	19	61543	22.7	0.933	11.2	7749
42307	00:27:00	83	16898	6.4	5.154	42.05	9860	29	1660	1.4	1.783	3.29	9438	13	766.85	1	0.624	3.78	4116	43	978.07	1.2	2.738	1.87	8530	272	31949	11.7	17.7	41.58	10021	24	10675	4.8	1.467	15.94	8402	21	43878	16.7	1.035	33.61	7782	18	59063	21.3	0.855	10.33	7674
42307	11:48:00	130	7933	3.3	8.365	19.47	15427	35	1053	1.1	2.193	2.28	15375	66	2573	1.7	3.926	5.75	10314	165	12068	4.8	10.101	29.09	16021	458	29768	10.7	29.233	40.03	16634	44	9477.3	4	2.796	10.84	15437	30	12908	5.4	1.798	4.2	16651	23	45904	16.4	1.183	3.04	16696
42307	14:18:00	138	12843	5.4	8.304	30.87	16377	58	1268.4	1.1	3.689	4.2	16073	15	837.84	0.9	0.834	5.29	5179	55	6786.6	3.2	3.205	18.65	14679	417	35169	13.3	25.865	48.35	16409	36	12356	6.9	2.222	13.79	12037	26	10575	5.2	1.553	5.37	14026	20	33437	1.3	1	3.16	13978
42307	16:48:00	102	24500	10.1	4.208	327.96	14223	40	4471	2.4	2.315	25.5	13374	14	858.9	1.5	0.788	11.83	5551	23	1052.7	1	1.33	13.28	10751	327	39805	15.2	20.455	56.13	13290	24	13367	6	1.48	21.75	8692	21	34385	12.5	1.148	14.66	10686	16	42007	15.4	0.827	6.28	9988
42307	19:18:00	66	13745	5.4	3.504	69.67	11027	79	18923	7.4	4.249	132.14	10897	17	1153.7	1.3	0.954	7.71	5464	61	1275.8	1.3	3.523	48.97	10351	306	34344	12.5	19.479	43.04	11159	23	8392.7	3.9	1.532	10.09	10022	19	31743	12.5	1.05	21.05	8962	17	39827	13.8	0.804	3.34	8332
42307	22:09:00	105	9560.5	4.2	6.07	26.77	10024	20	1041.1	1.2	1.308	5.56	9232	27	3215.1	1.9	1.485	29.86	6360	30	8961.2	4.1	1.682	31.56	7456	316	21850	7.9	20.167	25.25	9772	18	4976.8	2.5	1.226	11.19	6389	17	10557	4.6	0.944	3.36	7162	13	27199	9.6	0.696	7.52	6714
42308	00:39:00	44	22051	8.9	2.512	64.74	9182	88	11375	4.6	5.255	28.11	8676	12	991.07	1.1	0.747	6.03	5089	35	1815.4	1.3	2.113	9.74	7929	250	36347	13.3	15.575	52.77	8902	18	5540.7	2.9	1.124	11.76	6302	14	6973.7	3.2	0.766	4.97	5776	12	19914	7.2	0.581	3.51	5792
42308	03:09:00	46	17688	6.7	2.693	46.27	8322	50	19448	7.9	3.09	59.53	7789	11	961.35	1.2	0.624	4.01	4639	51	1115.1	1.3	3.17	6.86	7731	258	32489	11.6	16.767	41.14	8344	18	5272.1	2.8	1.161	7.67	6792	16	22477	8.8	0.868	22.46	6000	12	32244	11.8	0.651	10.01	5588
42308	05:39:00	75	9322.8	4	4.55	26.41	7639	42	33806	12.3	2.529	45.34	7944	16	20587	7.6	0.846	30.96	5531	98	12702	5	5.913	25.39	7595	246	25969	9.4	15.959	32.41	7818	19	5725.3	2.9	1.305	5.37	7491	12	5975	2.9	0.823	2.2	6931	13	33306	11.9	0.622	8.17	5169
42308	08:09:00	150	16090	6.1	9.266	28.65	8822	49	1117.3	1.2	3.23	5.31	8474	36	11540	4.7	2.275	16.06	7091	37	22280	8	2.212	25.92	9490	327	19919	7.6	21.077	27.96	9671	22	6193.8	2.8	1.503	7.81	9451	19	6238.5	2.9	1.194	4.61	9880	14	9578.4	4.1	0.798	1.76	10626
42308	10:39:00	109	54361	19.6	6.545	84.11	12692	274	17609	6.3	17.135	35.18	12917	23	919.34	1.3	1.282	5.56	5155	108	1150.7	1.3	6.833	8.79	13116	7	714000	924	79	801	503000	36	8519.6	3.7	2.321	8.39	13352	37	13747	5.8	2.251	10.54	14886	20	6910.3	3.1	1.099	0.13	15180
42308	13:09:00	216	50971	18.7	13	73.07	16390	257	45657	16.7	15.803	74.41	16101	29	992.47	1.3	1.655	8.16	5862	115	1116.2	1.4	7.151	133930000000000	22000	447	38867	14.7	27.876	72.9	16673	35	8796.2	4.5	2.032	12.18	9688	31	32946	14.4	1.837	27.84	16490	19	11371	4.8	1.049	4.08	16379
42308	15:39:00	365	37655	13.2	22.802	65.15	15841	315	53111	19.3	19.639	72.02	15402	54	38196	14.4	3.314	66.48	9993	613	20856	7.7	38.037	57.03	14992	407	31095	11.7	25.798	39.42	14888	30	8725.1	3.9	2.054	6.01	13598	25	35217	15.3	1.505	24.47	14213	23	77753	28.2	1.161	22.61	14249
42308	18:13:00	605	20801	7.8	38.684	78.89	11846	50	1211.9	1.3	3.416	5.49	11479	186	5349.5	2.7	10.863	13.7	7951	107	21123	8	6.803	55.93	11609	348	20437	8.1	22.31	29.7	11331	23	8045.7	3.8	1.55	15.7	10651	21	42532	16.7	1.246	35.59	11274	17	47702	17.2	0.864	15.5	11017
42308	20:43:00	266	70878	26.1	16.537	164.75	11238	703	21805	8.1	44.87	62.1	11026	28	1097.7	1.2	1.811	5.92	7672	276	1479.8	1.4	17.713	18.38	10793	325	36763	15	20.911	67.27	11189	25	9597.4	4.4	1.589	17.51	10328	22	43237	17.1	1.226	33.33	11138	17	47580	17.1	0.86	17.57	8780
42308	23:16:00	334	62710	23.7	21.188	120.86	10403	225	37594	15.3	14.388	99.33	9565	77	1281.3	1.5	4.788	3.29	9233	276	1396.1	1.6	17.782	10.49	9787	294	32885	12.9	18.969	51.89	10126	21	9183.4	4.2	1.46	11.89	9358	22	58468	22.7	1.097	44.42	8518	14	38560	13.5	0.795	10.77	7505
42309	01:46:00	496	26266	9.8	32.217	52.19	9245	297	17479	7.1	19.412	29.94	9326	33	1345.6	1.4	2.325	6.15	8530	521	5575.8	2.8	34.174	23.38	8944	295	28046	10.7	19.185	38.1	9070	24	5918.5	3	1.663	5.59	8592	19	39423	15.5	1.127	27.21	9074	17	58388	20.7	0.903	20.65	7886
42309	04:16:00	641	17831	7	41.581	51.21	8703	240	1878.5	1.5	15.734	6.43	8409	60	7209.1	3.3	3.945	2.34	8353	303	27091	11.1	19.161	76.03	8653	264	19025	7.3	17.174	25.2	8470	20	3377.4	2.1	1.386	3.7	8031	15	22076	8.7	0.936	13.78	7283	12	27168	9.5	0.68	6.77	6098
42309	06:46:00	322	33395	13.5	20.615	102.56	8219	642	6589.8	3.4	41.268	28.55	8296	32	1128.3	1.5	2.122	0.1	7809	287	1428.9	1.5	18.627	9.36	8150	241	31249	12.9	15.51	53.28	8405	21	7651.2	3.5	1.479	10.81	8203	17	29846	12	0.986	25.94	8317	12	20606	7.5	0.719	6.97	6582
42309	09:16:00	377	53219	20.1	24.117	110.3	10057	359	33794	13.7	23.385	103.12	10211	94	1289.8	1.3	6.048	7.94	9932	411	1465.3	1.6	26.678	15.47	10648	317	31860	12.2	20.859	52.3	11351	27	7242.3	3.8	1.922	12.36	11195	24	37539	14.5	1.438	37.76	12319	7	3000	358	0.001	0	5000
42309	11:46:00	648	32256	11.8	41.059	69.44	15417	146	4163.5	2.2	9.65	9.48	15254	63	1593.2	1.5	4.312	4.18	7145	434	4549.2	2.5	28.368	21.23	15821	543	35864	13.5	34.391	69.97	16264	39	2669.4	1.9	2.594	11.89	14437	33	14742	6.8	2.013	7.18	16242	19	8077.5	3.7	1.209	4.11	16208
42309	14:16:00	742	18534	7.4	46.23	57.87	16708	103	1209.2	1.1	6.588	8.85	16612	20	913.82	1	1.191	3.17	6100	281	25531	11	17.349	85.24	15944	435	23935	9.2	27.376	47.9	16723	26	6438.2	3.3	1.637	11.84	9210	28	32622	14.2	1.589	25.86	16041	18	20665	8	0.965	5.58	15432
42309	18:14:00	631	23049	9.3	41.555	64.42	12086	63	1406.6	1.4	4.483	4.81	11462	23	1205.1	1.1	1.49	3.05	7653	113	10675	4.6	7.328	29.92	10527	307	20807	8.5	19.788	25.19	11757	24	12055	5.2	1.602	20.42	9706	22	58593	24.5	1.317	48.02	9661	18	62701	22.6	0.971	18.95	9154
42309	20:46:00	288	46774	17.8	18.321	139.97	10547	610	19878	7.9	39.822	59.29	10776	29	1000.7	1.3	1.935	5.34	6603	191	1261.3	1.2	12.431	10.41	10223	279	35953	14.9	17.999	60.68	11003	23	11.261	582	290	458	969000	21	56978	22.9	1.209	37.39	8562	17	57390	20.2	0.948	13.51	8115
42309	23:16:00	342	43416	16.9	21.951	98.35	10038	140	28357	11.4	9.033	74.53	9733	24	1134.8	1.1	1.57	1.85	6624	150	1257	1.3	9.688	4.21	9251	264	31061	13.2	17.018	50.83	9847	22	9650.4	4.6	1.463	13.55	8960	22	71332	29.1	1.194	50.07	7607	17	64420	22.6	0.833	15.24	7043
42310	01:46:00	387	33811	12.7	24.943	99.79	9202	385	9536.2	4	25.094	14.98	8721	41	11316	4.9	2.681	25.86	6963	267	11371	4.9	17.085	30.48	8864	274	26888	10.6	17.864	41.92	9216	24	7941.2	3.9	1.616	11.72	8873	19	34874	13.9	1.061	18.77	7772	19	69379	24.8	0.94	20.91	6580
42310	04:16:00	497	17586	7.1	31.954	52.77	8626	355	1788.1	1.6	23.583	8.93	8125	47	2271.8	1.5	3.134	1.63	6868	128	6426.9	3.2	8.278	17.43	8143	251	17648	7.2	16.308	26.31	8309	21	8072.9	3.6	1.488	13.68	7891	17	34126	13.6	1.02	24.7	6487	13	35861	12.6	0.701	6.38	5796
42310	06:46:00	250	41879	16.1	16.052	147.44	8354	356	16994	6.9	23.122	47.59	7803	36	1163.8	1.3	2.489	0.8	7610	110	1524.5	1.3	7.182	1.04	7757	233	31096	13	14.913	55.9	8317	22	8524.8	4.1	1.502	27.75	7970	17	25806	10.5	1.031	19.47	7917	19	41802	15.2	0.971	14.64	7004
42310	09:17:00	366	41428	16	23.286	108.27	10958	452	28875	12.4	29.584	98.91	11300	72	1551.3	1.5	4.642	5.66	10563	222	1325	1.2	14.31	7.83	10994	348	31965	12.9	22.593	74.24	12245	31	3986.3	2.5	2.037	6.79	11123	27	21550	8.9	1.688	17.2	12718	16	8084	3	0.974	1.91	12880
42310	12:00:00	621	20052	8	39.977	62.66	15598	169	1333.3	1.1	11.358	13.89	15412	46	1049.9	1.2	2.98	3.56	12093	225	4183.2	2.1	14.481	14.82	12249	388	19629	8.3	25.048	33.9	16265	33	5787.6	2.7	2.178	9.34	12057	34	16058	6.7	2.16	16.31	16294	18	9242.1	3.6	1.101	3.75	16031
42310	14:30:00	437	43971	17	27.525	132.7	17032	596	20920	8.7	36.818	64.79	16456	48	956.56	1.1	3.25	1.21	13031	186	1097.1	0.9	12.071	8.21	12132	374	36614	16.8	23.477	66.6	16275	22	7574.3	3.4	1.471	16.5	8692	27	25972	10.2	1.69	36.43	16338	44	18505	7.4	2.745	17.12	16200
42310	17:04:00	570	20726	9	36.173	86.43	14222	48	1294.1	1.3	3.3	89.47	13468	36	1188	1.3	2.313	46.26	12374	74	5849.1	3.1	4.598	44.03	12796	337	20744	9.3	21.414	34.16	13316	24	7420.7	3.9	1.545	29.24	11246	22	27768	12	1.294	42.55	12677	38	31240	12.2	2.332	38.93	12800
42310	19:34:00	216	45763	18.3	13.503	127.35	11943	508	20844	8.7	32.6	66.32	11210	58	1315.2	1.4	4.003	1.98	11310	50	1247.7	1.2	3.373	3.54	11325	302	34511	16.2	19.514	62.59	11784	22	8070.7	4.4	1.532	22.02	10764	19	28323	11.9	1.13	42.61	10806	30	22508	8.6	1.883	19.91	10995
42310	22:04:00	223	42229	16	14.003	97.1	10817	108	25011	10.1	6.837	66.35	10945	512	21072	8.9	32.664	65.04	11085	93	1263.5	1.7	6.338	7.23	10774	297	31274	13.8	19.111	52.21	11043	25	7473.2	4.1	1.689	13.63	10209	20	37929	15.9	1.212	69.25	10206	28	30441	11.4	1.684	35.57	10212
42311	00:34:00	319	20493	9	20.672	74.33	10010	41	2525.1	1.6	2.652	5.07	9337	85	5544.9	2.7	5.457	18.62	9536	509	19166	7.9	32.751	58.64	9629	282	25625	10.2	18.236	39.87	9787	23	6753.1	3.2	1.636	9.61	9484	16	23737	9.9	1.096	29.05	9438	24	46268	17.4	1.513	62.4	9512
42311	03:04:00	424	18603	7.7	26.915	57.36	9040	38	1173.2	1	2.709	3.03	9021	55	1198	1.4	3.597	1.34	9234	118	7494.8	3.6	7.71	25.55	9303	273	18419	8.2	17.559	30.94	9284	19	6429.6	3	1.38	13.33	8749	15	20009	8.7	0.992	27.79	8842	18	17804	6.8	1.214	16.55	8524
42311	05:34:00	213	41273	16	13.546	115.95	9067	413	19208	7.9	26.52	59.97	8836	60	1230.2	1.4	4.091	4.25	8668	124	1195.2	1.4	8.226	6.63	8271	241	30759	14	15.518	59.74	8888	20	6707.9	3.5	1.433	14.89	8739	17	25072	10.4	1.067	42.69	8953	21	25411	9.5	1.228	29.53	8717
42311	08:04:00	238	39668	15.3	15.074	95.51	9441	160	9662	3.9	10.608	20.69	9124	431	18890	7.6	27.727	59.27	9584	171	1235.2	1.4	605	784	607000	282	28890	12.4	18.173	54.48	10286	24	6344.8	3.3	1.678	10.08	9914	21	34911	14.6	1.267	70.89	10741	24	19395	7.5	1.476	22.69	11041
42311	10:34:00	424	19478	7.7	26.697	64.73	13074	86	1205	0.9	5.701	3.2	13206	99	1101.1	1	6.433	4.09	13609	496	17808	7.5	31.614	61.29	14162	363	26982	11	23.103	47.25	14583	34	5421.3	2.9	2.287	14.42	14221	41	14948	6.5	2.681	19.94	14871	33	45673	16.6	2.069	54.49	15681
42311	15:34:00	315	40635	15.6	19.891	110.97	15916	447	21458	9.3	27.977	66.21	15534	67	1009.6	0.9	4.414	3.06	15151
42311	16:05:00	476	20272	9.1	30.127	63.36	15549	84	1174.1	0.9	5.724	12.82	14928	65	1098.2	1	4.297	5.25	14962	99	1828.4	1.3	6.343	20.32	14668	355	20047	10	22.324	51.03	14697	32	7344.6	3.6	2.177	41.88	13649	26	30146	13.9	1.665	54.31	14094	31	42211	16.3	1.783	49.09	13936
42311	18:35:00	229	40404	15.3	14.304	106.54	12781	349	21141	9.7	21.875	113.36	12575	61	1226	1.8	4.102	7.33	12145	100	1781.1	1.4	6.495	14.4	12163	290	34464	18.3	18.473	81.35	12466	28	8074.5	4	1.898	24.26	11647	23	31945	13.7	1.425	48.11	11985	23	43692	16.8	1.316	49.34	11865
42311	21:05:00	220	37795	14	13.858	90.86	11542	98	4455.4	2.7	6.514	16.62	10929	392	20577	8.9	24.894	61.04	11414	125	1183.8	1.1	8.163	4.32	10712	283	30565	14.6	18.15	58.36	11076	25	7191.1	3.6	1.797	11.42	10452	22	41886	18.4	1.348	67.42	10937	20	37526	14.1	1.212	32.46	10667
42311	23:35:00	273	29977	11.4	17.626	119.4	10523	67	4704.6	2.6	4.331	16	10252	48	1330.6	1.6	3.119	6	10323	390	18019	8	24.748	58.49	10768	291	25970	11.7	18.913	47.32	11000	23	6634.2	3.5	1.614	15.78	10799	19	27507	12	1.202	36.43	11061	23	61894	23.7	1.312	62.91	11418
42312	02:05:00	370	19782	9.4	23.265	67.99	10371	68	1114.8	1	4.495	5.9	9738	38	1048.5	1	2.511	2.36	9797	89	3052.6	1.8	5.84	10.1	9685	283	18595	9.1	18.248	31.57	10012	20	6237.8	3.1	1.416	11.44	9408	17	26459	11.5	0.998	36.99	9511	16	20172	7.5	0.956	11.71	9419
42312	04:35:00	182	36714	13.9	11.493	94.6	10075	246	18602	8.3	15.58	59.06	9853	44	1152.8	1.1	2.99	0.76	9784	93	1357.7	1.5	6.135	3.34	9601	253	30845	16.2	16.299	68.34	9880	19	6645.7	3.4	1.351	16.05	9293	16	27046	11.8	0.999	41.88	9484	15	28207	11.1	0.945	23.56	9055
42312	07:05:00	182	35574	13.3	11.589	88.1	9844	114	3797.9	2.2	7.382	14.24	9466	339	18308	8.1	21.901	58.9	9682	106	1161	1.3	7.186	2.75	9424
42312	20:28:00	182	53020	21.7	12.26	278.41	12324	69	23772	9.4	4.681	136.41	11927	51	22841	9.1	3.369	152.7	12707	57	23709	9.6	3.612	142.2	13041	206	67274	48.1	13.471	208.08	13029	34	27309	17.2	2.157	55.6	13130	24	47311	23.4	1.478	30.32	12959	24	41083	14.6	1.445	13.58	13078
42312	22:58:00	215	56265	22.8	13.343	285.04	12897	57	26176	10.8	3.63	118.18	12788	39	29554	12	2.45	169.8	12965	44	21001	8.8	2.692	117.1	10720	228	66841	49.7	13.902	191.12	12805	24	36001	22.2	1.457	44.87	12641	23	57958	28.2	1.185	28.98	11469	19	39345	13.8	1.011	8.28	11933
42313	01:28:00	208	54345	22.2	13.182	284.22	12757	53	25707	10.5	3.29	119.44	12494	32	19305	8.3	2.034	89.65	11238	36	15411	6.7	2.242	75.99	10087	228	65602	49.5	14.283	179.88	12156	23	40655	23.5	1.362	35.19	11809	19	63406	30.6	1.05	17.9	11043	17	45466	16	0.947	6.54	11479
42313	03:58:00	214	45874	22.5	13.504	159.55	11988	47	19980	9.7	3.136	67.61	11728	30	17002	8.6	1.893	58.42	10301	33	20682	10.9	2.173	80.17	10037	240	63499	48.9	14.67	188.51	12228	22	41688	22.6	1.429	44.17	12164	18	50706	22.7	0.993	16.94	10612	15	30386	10.6	0.855	5.06	11290
42313	06:28:00	219	42495	20.9	13.806	146.68	12268	44	20147	9.9	2.92	61.34	11130	28	19608	9.7	1.763	61.71	9754	31	15105	7.5	2.013	46.3	9923	240	59883	46.8	15.164	170.93	12205	22	37722	19.4	1.384	20.26	11948	16	35185	14.9	0.919	4.21	10814	13	19678	7.1	0.847	0.27	11107
42313	08:59:00	286	14595	8.3	18.055	52.91	11906	23	1081.8	0.9	1.745	5.64	11662	23	1081.9	1	1.563	3.93	9829	44	2161.1	1.4	2.928	4.73	10742	448	25802	15.6	28.879	61.87	12018	21	10405	5.1	1.558	15.27	11564	18	26450	10.9	1.106	21.53	11518	14	8303.6	3.5	0.929	3.62	11257
42313	11:29:00	192	23052	29.9	12.193	126.77	12379	242	12331	7	15.502	43.43	12343	22	859.65	0.9	1.646	-3.51	6834	38	930.29	0.8	2.634	-1.65	9316	436	30730	27	28.089	95.67	12188	21	9142.6	4.8	1.568	17.47	9252	17	24245	11	1.125	25.12	11224	13	7967.8	3.1	0.892	-2.29	11169
42313	16:00:00	263	18967	10.9	14.811	72.76	10496	290	14906	7.7	19.142	55.97	11316	65	968.59	0.9	4.298	-3.4	11093	156	1077.6	0.9	9.485	0.37	9729	300	26535	26.1	18.627	98	11161	84	9463.7	4.6	6.292	25.1	11019	21	24046	12.1	1.504	41.57	9595	17	9480.6	4.1	1.212	3.17	9893
42313	18:38:00	193	24480	12.3	12.325	113.21	10241	405	16483	9	25.978	66.13	10684	33	929.25	0.9	2.323	-2.58	7760	69	1168.7	1.2	4.872	-0.83	8756	367	26626	24.6	23.776	94.68	10241	20	9091.9	5.1	1.549	24.73	9335	15	21555	10.5	1.001	40.08	8725	12	7404.8	3.3	0.842	1.64	9001
42313	21:08:00	210	21388	10.1	13.443	99.45	10032	49	1618	1.3	3.361	2.62	9392	355	15621	8.5	22.381	63.12	9686	95	981.28	1	6.478	-0.77	9557	352	23095	19.3	22.759	83.46	9707	22	7073.9	3.9	1.624	12.35	9426	16	31647	17	1.068	70.86	9559	12	9922.4	4.5	0.864	7.83	9171
42313	23:38:00	240	12596	13.3	15.337	71.25	9073	35	1529	1.2	2.408	0.91	8514	32	1453.1	1	2.198	0.63	8476	264	10362	6	16.994	42.13	8666	317	18626	12.6	20.784	76.44	8886	20	6447.1	3.4	1.474	11.15	8823	13	15388	7.8	0.979	21.1	8838	14	32012	14.5	0.852	47.17	8645
42314	02:08:00	287	13213	8	18.318	58.52	8733	28	902.63	0.9	2.052	-2.14	8758	20	857.28	0.9	1.519	-2.6	7393	61	2257.7	1.5	4.07	4.14	7448	297	13315	9.6	19.317	40.33	8808	17	6191.2	3.5	1.305	13.81	7965	12	15161	8	0.865	24.87	7222	9	5123.8	2.5	0.696	-0.11	7546
42314	04:38:00	153	18275	9	9.848	92.33	8391	242	12975	7.5	15.512	56.37	8474	25	916.76	0.8	1.887	-2.04	7755	61	1801.3	1.4	4.155	2.59	7797	255	20914	0.5	0.68	0.33	4201000	17	7206.9	4.4	1.328	21.34	7895	11	16009	8.2	0.768	31.77	6751	9	8624.8	4	0.639	6.88	7261
42314	07:08:00	136	22336	9.8	8.654	101.61	7996	47	6496.6	3.5	3.291	29.8	7825	231	12552	6.9	15.042	51.71	7981	80	878.6	0.8	5.486	-2.56	7392	236	18701	14.9	15.748	73.58	7767	17	5611.9	3.3	1.303	11.57	7406	13	23803	13.3	0.923	63.34	8026	8	9480.4	4.5	0.682	14.77	7277
42314	09:38:00	151	17703	7.6	9.856	92.71	7614	43	2909.7	1.9	2.888	8.93	7304	113	18224	13.7	6.922	88.67	7580	162	5497.9	3.4	10.83	20.97	7869	221	16466	9.3	14.709	165.22	7707	17	5468.5	3.3	1.293	12.71	7772	11	14002	7.4	0.859	22.01	7934	9	13812	7	0.732	26.76	7721
42314	12:10:00	219	11085	6.6	14.205	49.22	7819	22	1520.5	1.2	1.527	0.42	8	18	923.69	1	1.294	-1.55	7466	70	13701	10.6	4.536	68.2	7881	231	11054	7.2	15.089	34.44	8132	16	5233.4	3.2	1.217	13.44	7549	12	9817	5.2	0.781	16.17	7576	9	6618.1	3.3	0.64	0.68	7416
42314	14:40:00	124	17899	14.3	7.918	93.84	8307	187	10275	5.8	12.06	41.24	7811	18	822.91	0.6	1.282	-0.59	6017	57	875.42	0.8	3.795	-1.29	7291	205	17163	16	13.21	117.8	7843	16	6257.3	3.5	1.139	18.78	7802	10	10490	5.9	0.72	23.79	6460	8	3370.8	1.8	0.583	-0.47	6845
42314	17:24:00	215	11836	7.2	13.925	49.63	7625	44	953.9	0.7	3.133	-0.69	7853	18	919.27	1	1.36	-1.36	7907	259	8446.9	6.1	16.694	42.76	7866	220	11580	7.6	14.551	34.79	8053	17	3651.3	2.4	1.335	7	7779	12	8375.5	5	0.881	14.4	7694	12	16656	8.2	0.751	26.81
42314	19:58:00	182	15243	12.4	11.438	79.31	7716	214	2095.3	1.5	13.743	8.5	7251	19	827.95	0.8	1.364	-1.8	5827	138	988.82	0.7	8.958	0.99	7157	186	13843	13.3	12.263	59.96	7547	15	4840.3	2.9	1.132	12.11	7433	11	7929.1	4.5	0.684	17.58	6146	9	4037.8	2.4	0.582	2.52
42314	22:28:00	133	14335	18.2	8.571	114.56	7730	56	14920	11.1	3.76	67.31	7361	64	1043.8	0.9	4.626	-0.13	7827	96	1008.1	0.9	6.374	-1.53	7540	182	18157	13.6	11.963	68.53	7814	15	6283	5.2	1.145	29.79	7621	12	15485	8.9	0.868	43.7	7553	9	9025.5	5.1	0.619	19.42
42315	03:28:00	194	9672.6	5.9	12.531	40.38	7498	23	1056.2	0.7	1.652	-1.57	7167	14	827.97	0.7	1.045	-2.64	6628	97	7541.5	5.8	6.279	33.49	7199	160	11821	6.9	10.713	33.52	7378	11	2925.9	2	0.933	4.97	6785	10	5845.5	3.4	0.696	11.6	6549	8	12952	6.6	0.578	24.63
42315	05:58:00	150	14962	12	9.575	71.56	7315	191	1733.5	1.2	12.204	6.94	6887	19	866.99	0.9	1.367	-1.05	5957	42	896.19	1.1	2.851	-1.95	7435	153	14807	9.3	10.048	165.46	7349	14	4612.4	2.8	0.97	13.06	7280	10	8165.9	5.1	0.678	19.87	6000	8	4882.5	2.6	0.511	7.24
42315	08:28:00	124	15769	15.8	7.942	105.15	7208	60	14280	10.6	4.018	62.63	7001	52	943.85	0.9	3.912	0.34	7423	36	930.73	1	2.428	-1.13	7147	154	18589	12.6	10.055	65.9	7583	14	6133.5	4.9	1.063	25.06	7430	10	13853	8.4	0.755	40.65	7397	7	6795.5	3.9	0.568	8
42315	10:58:00	121	10890	12.2	7.666	81.39	8108	40	2101.7	1.7	2.74	4.22	7700	176	15258	11.4	11.275	67.65	7962	45	1060.4	1.2	3.084	-2.42	7955	157	17694	10.3	10.303	55.22	8218	14	3061.3	1.8	1.046	3.66	7682	11	14459	8.7	0.763	43.11	7837	8	5896	3.6	0.582	13.15
42315	13:30:00	191	7724.8	5.5	12.416	34.89	8251	25	1718.6	1.4	1.738	1.62	8006	11	823.34	0.9	0.848	-2	5441	61	1746	1.3	4.127	-0.3	7902	160	17375	10.1	10.551	51.34	8456	13	2002	1.3	1.056	-1.19	7828	12	17122	11.8	0.753	58.78	8167	7	3991.1	2.8	0.523	6.08
42315	16:22:00	138	12303	14.2	8.991	92.45	8022	26	2065	1.8	1.791	2.02	7402	94	1295.8	1.4	6.466	1.87	8074	43	931.56	0.9	2.86	-1.91	7969	20	909.84	0.6	1.536	-2.67	7744	8	4720	3.7	0.575	12.78	7670	8	8670.5	7	0.541	22.61	7796	6	8236.2	5.9	0.417	16.14
42315	19:18:00	155	16565	18.2	9.872	73.99	8073	167	1735.2	1.4	10.906	8.05	7529	18	908.16	0.9	1.354	-3.67	7652	35	912.09	1.1	2.391	0.19	7747	18	1	0.7	0.315	2.76	853	7	4917.9	3.1	0.616	9.31	7505	7	10378	7.6	0.526	25.13	6591	7	11026	7.5	0.454	26.18
42315	21:58:00	182	12605	8.7	11.739	47.57	8072	54	925.8	1	3.704	1.22	7974	19	907.16	1	1.361	-0.54	7583	35	900.18	0.9	2.352	-1	7849	128	19659	24.2	7.724	81.69	8339	12	3224	2.3	0.859	5.01	7911	9	8378.6	5.5	0.675	17.63	7444	8	9485.9	6	0.504	18.59	6966
42316	00:27:00	106	29331	10.7	6.635	77.39	8291	151	13675	8.6	9.688	45.12	8136	19	930.69	1	1.4	-1.15	7342	31	936.38	0.9	2.111	-0.46	7676	103	34478	45.2	6.397	114.65	8189	12	6608.7	4.6	0.874	13.32	7954	9	11654	7.4	0.655	24.64	7360	6	9535.9	5.9	0.485	18.01	6839
42316	02:57:00	137	13750	15.6	8.741	95.56	7901	38	1518.8	1.3	2.749	0.57	7750	195	14082	8.1	12.626	44.69	7980	47	981.55	1	3.173	-0.6	8071	141	47475	39.7	8.825	97.42	8486	14	3365.7	2.2	1.069	3.4	7991	11	18954	13	0.752	46.51	8005	8	13612	8.5	0.592	29.56	7925
42316	05:27:00	163	10496	10.8	10.606	62.28	8244	25	2993.7	2	1.746	6.21	7934	19	1297.1	1.2	1.326	-0.44	7885	86	8600.2	5.1	5.572	23.92	8138	390	50160	30.2	25.146	66.7	8404	19	3090.2	2	1.486	3.5	7822	12	9776.7	5.8	0.88	15.04	7885	10	20395	12.8	0.666	47.03	7842
42316	08:00:00	189	16363	9.2	12.232	46.6	8129	24	1324.2	1.1	1.653	0.41	7988	16	1026	1	1.1	-1.96	7550	64	12753	9	4.084	35.26	8366	914	43499	22.5	59.769	67.51	8585	24	2693.8	1.9	1.883	0.19	8055	15	8724.9	5.1	1.05	11.28	8027	12	20797	11.4	0.827	34.92	8156
42316	10:32:00	158	26492	19.3	9.861	83.43	8750	227	55.7	0.5	4.443	0.51	304	21	938.65	1.1	1.42	-1.33	6093	49	984.88	0.9	3.271	0.64	8485	1212	53566	38.1	78.454	103.41	8975	26	5722.8	3.3	2.017	8.64	8484	16	8748.6	5.3	1.163	14.02	8487	11	5568.4	3.4	0.793	7.65	8564
42316	13:02:00	102	62271	34	6.386	88.46	9943	86	26139	18.4	5.377	75.13	9774	75	1105.8	1	5.478	1.92	9636	58	1015.2	1.1	3.897	-0.42	9661	1420	57011	41	90.702	107.42	10233	35	11676	8.6	2.658	30.91	9311	20	14191	8.5	1.459	23.55	9780	14	5550.5	3.6	0.945	8.13	9527
42316	15:32:00	128	54349	25.4	8.106	56.02	9630	41	4127	2.6	2.818	7.43	8625	276	27386	18.6	17.11	77.56	9473	113	1283.6	1	7.456	2.61	9023	1468	49216	31.3	93.75	89.16	9451	34	2780.8	1.9	2.726	1.55	8830	21	25284	14.4	1.504	41.17	9228	15	21896	12.4	1.01	38.49	9183
42316	18:22:00	454	22622	12.4	29.887	59.4	8923	85	1058.6	1	5.85	1.33	8485	33	1070.2	1	2.31	-2.12	8568	53	1054.3	1	3.58	1.96	8491	1652	41293	20.9	110.52	75.2	9038	37	5376.9	3.2	3.028	8.7	8496	20	14839	8.6	1.496	23.08	8719	14	13851	7.6	1.02	16.81	8803
42316	20:52:00	114	68277	33.1	7.193	77.63	9008	300	21280	11.4	19.2	49.67	8835	35	1065.3	1.1	2.472	-0.2	8702	63	1106	1.3	4.206	1.19	8565	1551	52716	39.8	103.54	96.47	9157	33	10060	5.6	2.54	20.12	8667	19	18248	10.4	1.341	32	8748	11	9337.4	5.3	0.871	14.85	8066
42316	23:22:00	134	62645	28.2	8.427	51.88	9123	148	16612	7.9	9.907	17.57	8709	478	21280	11.4	31.326	55.51	8798	161	1111.3	1	10.8	5.65	8477	1466	47224	33.4	94.591	84	9151	34	4833.5	2.9	2.68	5.85	8485	21	28844	17.5	1.462	54.28	8720	12	11303	6.3	0.94	17.49	8352
42317	01:52:00	267	25157	10.6	17.436	44	8976	58	3841.2	2.4	3.995	7.44	8722	48	3354.6	2.2	3.272	4.95	8645	335	12370	6.9	21.602	29.96	8893	1372	43213	25.5	89.331	64.79	8980	35	2884.3	2	2.868	1.87	8475	20	11459	6.5	1.481	11.68	8706	14	29804	16.9	1.03	51.38	8574
42317	04:22:00	663	24339	13.3	42.842	62.42	9037	116	1134.5	1	7.796	3.55	8635	38	983.98	1	2.656	-1.54	8560	87	1348.4	1.1	6.023	-0.36	8156	1407	40940	21.2	91.956	61.1	9261	34	8321.7	4.9	2.639	14.27	8700	20	17616	10.1	1.399	25.44	8743	13	9280.5	5.2	0.934	11.7	8600
42317	06:52:00	174	59091	25.7	11.498	43.88	9319	376	21606	12.2	23.927	52.83	8972	45	1038	1	3.174	-1.15	8778	117	1064.4	1.2	7.57	5.24	8641	1230	47807	38.4	80.533	77.67	9127	32	10473	6.2	2.48	19.18	8791	19	16907	9.9	1.318	25	8946	13	9710.4	5.7	0.936	13.68	8765
42317	09:22:00	157	54904	22.9	10.1	31.91	9498	200	10399	5	13.22	15.47	9346	576	20163	11.2	37.775	51.23	9238	209	1249.4	1	13.767	2	454000	1320	43515	31.8	85.674	72.26	9602	66	5657.9	3.3	4.864	10.02	9362	34	29276	18.4	2.292	54.36	9640	31	9580.4	5.7	2.148	16.12	9515
42317	11:52:00	332	25601	11	21.667	50.18	10081	120	6209.1	3.8	7.846	16.49	9762	78	3758.2	2.2	5.202	7.83	9794	374	12590	7.2	24.06	36.64	10019	1341	41204	24.6	86.502	61.59	10145	82	6760.2	4	5.813	14.15	10066	41	8372.2	5	2.899	11.16	9999	50	33134	18.9	3.297	55.19	10238
42317	14:23:00	719	24222	14.3	46.042	64.69	10473	144	1349.8	1.2	9.672	5.78	9996	60	1757.1	1.5	4.15	1.45	9959	115	3167.1	2.3	7.508	9.44	9806	1209	40029	21	78.286	50.77	10385	64	8382.5	4.9	4.709	15.24	9871	31	10308	6.5	2.241	16.75	9952
42317	18:49:00	683	22029	13.9	44.682	61.89	9376	120	1163.1	1.1	8.299	3.9	9241	67	1160.7	0.9	4.617	1.27	9247	111	2361.4	1.8	7.35	7.61	9186	1120	34355	17.8	72.96	41.94	9433	93	8350.3	5.2	6.854	16.22	9399	33	19122	11.9	2.315	31.46	9470	21	9594.1	5.9	1.435	13.25	9269
42317	21:19:00	236	46487	21.1	15.453	33.54	9296	474	21059	12.9	30.483	55.84	9216	61	1077.6	1	4.349	2.8	8896	88	1206.2	1.2	5.917	5.41	8751	1040	40185	34.9	67.612	68.67	9327	47	10054	6.4	3.752	19.04	9110	25	20514	13	1.727	33.02	9323	17	17275	10.2	1.225	25.47	9003
42317	23:49:00	193	43295	19.1	12.386	24.43	9173	155	11208	5.9	10.618	15.46	9100	545	21149	13.4	36.094	59.6	9212	165	1237.8	1.2	11.044	6.45	8783	1087	36510	28	70.744	59.75	9074	48	5008.3	3.2	3.594	6.53	8861	27	29264	20	1.855	61.04	9200	23	9031.2	5.5	1.667	15.4	9260
42318	02:19:00	319	19558	9.1	20.581	59.28	9131	99	5452.6	3.5	6.585	16.58	8752	84	6817.3	4.3	5.573	16.85	8802	314	11095	7.1	20.244	32.29	8906	1140	33857	19.6	73.838	47.15	9102	48	6239.7	3.8	3.621	11.3	8796	25	16499	10.4	1.845	25.39	9019	24	30527	18.8	1.598	58.17	9158
42318	04:49:00	584	21758	14.6	37.647	63.6	9107	127	1108.3	0.9	8.519	5.78	8629	47	1040.2	0.7	3.275	0.77	8611	75	1139.6	1.2	4.923	2.9	8542	1012	32352	17	65.791	39.03	8851	44	7395.7	4.6	3.323	13.31	8702	23	17621	11.1	1.727	29.31	8804	23	16464	9.8	1.624	22.69	8848
42318	07:19:00	235	39409	18.9	15.123	26.92	8839	336	19984	12.9	21.422	52.69	8784	53	1138.2	1	3.765	2.67	8533	96	1339.4	1.4	6.395	1.21	8674	860	39838	34.4	55.75	61.99	9003	49	9537.9	6.5	3.642	18.57	8747	25	13543	9.1	1.756	22.04	8797	28	13747	8.3	1.909	20.68	8868
42318	09:49:00	169	36794	16.8	10.963	15.69	9181	214	16096	7.9	14	16.26	9213	503	19654	12.9	32.596	58.56	9202	111	1213.8	0.9	7.606	2.82	8911	859	36683	26.6	56.162	47.78	9397	49	3558.9	2.5	3.586	3.59	9176	25	27424	20.6	1.855	60.17	9335	30	9448.8	6.2	1.98	15.19	9262
42318	12:19:00	310	22197	10.5	19.851	42.06	9533	127	6150	4.2	8.229	17.33	9379	92	5366.3	3.6	6.103	11.07	9385	370	11922	8.1	23.798	35.32	9398	898	34110	19.4	58.327	37.56	9676	49	7419	5	3.665	13.42	9303	26	14063	9.3	1.828	22.37	9423	27	32108	20.4	1.763	60.28	9735
42318	14:49:00	521	21250	15.4	33.468	60.92	9284	149	1.03	1.1	10.017	1.85	9128	47	1016.1	1.1	3.267	-1.99	9068	65	1156.7	1.1	4.343	0.38	9109	813	33688	18	53.276	34.99	9397	55	6972.3	4.5	3.954	12.67	9228	27	16793	11.6	1.836	29.4	9302	34	16449	10	2.36	23.85	9237
42318	17:21:00	511	20058	14.4	33.103	59.08	9007	83	1079.9	1.1	5.823	0.3	9065	101	1088.5	1.2	6.519	0.54	8967	77	1031.7	1.2	5.281	1.95	8905	827	32876	17.9	53.365	31.52	9455	36	6263.9	4.3	2.711	10.21	9197	22	16972	12.1	1.577	30.69	9527	18	16724	10.4	1.235	23.65	9530
42318	19:51:00	198	38794	18.6	12.673	28.17	9529	421	19506	14.3	27.187	60.23	9423	57	1088.7	1.1	3.939	1.25	9054	172	1078.7	1.1	11.611	4.11	9010	734	41065	34.6	47.164	54.64	9416	38	9065.8	6.5	2.791	21.42	8992	22	19100	13.9	1.561	36.14	9285	20	18212	12.1	1.34	32.01	9132
42318	22:21:00	174	37934	17.5	11.257	18.89	9411	81	7151	4.9	5.485	12.18	9019	427	19388	14.2	27.619	60	9255	196	1181.4	1.1	13.306	4.14	9108	754	37356	27.3	49.041	45.81	9264	34	6230.4	4.4	2.591	10.14	9274	21	27847	22.1	1.446	64.74	9370	15	20595	14.3	1.012	38.52	9288
42319	00:51:00	273	24763	11.8	17.645	39.61	9206	63	4618.9	3.6	4.166	10.87	8873	64	4666.5	3.8	4.261	13.41	8898	494	15506	11.4	31.618	50.73	9142	827	35184	20.2	53.599	33.35	9234	41	4971.8	3.7	3.03	8.44	9057	23	15856	11.1	1.569	27.16	9123	21	30923	21.6	1.411	67.73	9148
42319	03:21:00	476	20896	16.4	30.575	65.69	9240	94	1139.3	1.1	6.488	3.12	9075	43	1152	1.3	2.97	1.42	8810	131	1181.5	1.1	8.754	4.56	8856	721	34671	19.3	46.731	30.71	9356	36	6688.2	5	2.67	15.44	9061	22	15923	11.8	1.516	30.13	9198	18	14908	9.8	1.261	23.31	9117
42319	05:51:00	212	36891	17.8	13.656	24.77	9292	302	19349	15	19.482	59.09	9343	46	1216.3	1.3	3.226	1.83	8934	138	1201.5	1.3	8.91	2.86	8909	635	41405	34.8	41.143	54.53	9119	35	9072.1	7.2	2.568	20.65	8991	20	17313	13.6	1.432	36.9	9142	18	16225	11.3	1.218	29.01	9286
42319	08:21:00	175	36926	16.8	11.381	18.47	9324	111	7581.5	5.3	7.401	16.13	8893	410	19009	15.1	26.412	60.11	9448	165	1137.5	1.2	11.164	7.67	8995	634	37480	27.1	41.208	42.15	9518	37	5756.7	4.3	2.685	19.28	9065	22	27175	23.2	1.517	73.82	9215	16	7441.2	5.5	1.178	17.39	9091
42319	10:51:00	267	19507	10.3	17.266	45.57	9540	48	2165.4	1.8	3.362	5.72	9315	54	4181.9	3.8	3.715	11.66	9	465	15941	12.8	29.86	54.15	9540	713	35018	19.4	45.905	31.01	9733	46	4014.9	3.1	3.292	9.31	9439	24	11148	8.6	1.748	22.73	9586	28	30955	22.9	1.827	70.82	9720
42319	13:21:00	406	20323	17.4	25.812	64.51	9863	90	1053	1.1	6.081	1.9	9503	52	1117.5	1.2	3.52	0.99	9490	121	7051.5	5.8	7.897	28.62	9860	673	34313	18.7	43.456	30.07	10051	41	7738.1	5.7	3.013	22.84	9734	23	13689	10.9	1.652	28.89	9925	20	4511.9	3.3	1.354	5.2	9614
42319	15:51:00	173	38685	18.6	11.111	22.82	9965	335	18935	15.5	21.403	57.77	9857	45	1035.5	1.1	3.112	-0.6	9431	22	1094.1	1.1	1.579	7.08	8937	572	41050	35	37.244	51.97	9985	24	6873.3	5.4	1.796	19.61	9406	17	16848	13.7	1.239	40.05	8495	13	14529	11.1	0.82	33.31	8262
42319	18:21:00	163	36884	16.8	10.443	20.33	9640	85	9502.4	6.3	5.701	16.3	9511	371	18463	15.6	24.365	59.92	9509	33	1108.5	1.1	2.478	0.57	9144	592	36632	26.4	38.88	41.09	9476	25	4454.5	3.6	1.913	6.81	9250	18	27073	24.3	1.232	69.62	9533	13	20651	15.8	0.887	41.34	9246
42319	20:51:00	214	21266	11.2	13.752	45.41	9320	47	2913.4	2.3	3.218	6.94	9033	49	4590.6	4.1	3.273	10.23	8982	219	9305.3	8.1	13.937	27.51	9251	673	33120	18.2	44.087	28.43	9491	27	4443	3.6	2.017	7.4	9225	18	15351	11.6	1.208	27.45	9308	14	30570	23.6	0.914	68	9469
42319	23:21:00	405	19730	18.1	26.09	65.54	9270	72	1169.5	1.1	5.023	0.51	8945	41	1110.9	1.1	2.856	-0.93	8995	17	1179.9	1.1	1.254	-0.68	9047	571	32595	18.5	36.95	26.71	9301	23	5047.4	4.1	1.736	9.94	9080	16	16549	13.9	1.135	33.61	9175	11	14087	9.9	0.798	22.31	8895
42320	01:51:00	154	36518	17.7	9.936	21.6	9158	272	18063	15.6	17.408	56.73	9510	41	1203	1.2	2.909	5.27	9079	25	1146.6	1.1	1.701	1.79	8951	440	38866	32.8	28.438	46.69	9525	22	6559.5	6	1.679	15.7	9026	15	18046	15.5	1.082	42.23	9175	12	18062	14.3	0.749	38.13	8414
42320	04:21:00	144	35430	16	9.11	17.07	9225	103	9136.2	6.3	6.89	16.53	9279	340	18081	16.2	22.082	59.76	9169	38	1216.1	1.5	2.74	0.86	8976	468	34825	25.1	30.333	34.82	9271	22	4392.7	3.8	1085	8.67	8913	17	26786	25.6	1.158	74.38	9253	12	18222	15	0.803	41.55	9104
42320	20:48:00	267	34151	34.1	18.422	124.12	7859	74	1221.2	1.3	5.434	2.92	8508	43	1184.8	1.4	3.07	2.88	8227	26	1781.3	1.7	1.883	8.83	8030	1001	41343	26.4	66.989	57.16	8425	39	6682.4	6	2.85	21.95	8193	22	23195	19.4	1.509	53	8293	16	21488	15.6	1.032	35.99	7881
42320	23:18:00	127	34394	15.7	8.148	19.21	8490	327	20732	21.1	21.053	80.15	8616	44	1153.7	1.4	3.234	-0.98	8444	36	1155.1	1.2	2.536	1.46	8357	994	30196	27	64.565	65.43	8964	31	7846	7.8	2.393	19.28	8546	18	19741	18.5	1.331	44.71	8712	12	9738.3	8.3	0.89	16.4	8556
42321	01:48:00	136	32091	13.8	8.746	14.91	8268	68	6090.2	5.4	4.685	10.89	7926	364	19830	19.1	23.679	72.91	8167	54	1168	1.3	3.741	-0.29	7784	852	22672	15.4	56.118	41.78	8255	28	4675.9	4.1	2.264	5.62	8123	18	27976	29.4	1.289	77.42	8349	14	20761	17.8	0.904	41.87	8237
42321	04:18:00	206	20582	11.5	13.469	39.45	8306	45	2563.2	2.5	3.118	5.03	7997	42	2517.8	2.6	2.859	4.44	8209	201	9383.4	8.5	13.022	31.67	8443	796	18957	10.4	52.157	28.94	8460	27	5062	4.2	2.183	7.31	8240	16	15318	13.2	1.208	28.8	8388	12	30212	26.2	0.915	72.81	8610
42321	06:48:00	382	19730	18.8	24.438	73.17	8530	78	1131.5	1.3	5.448	-0.23	8233	36	1049.9	1.3	2.593	-1.21	8289	22	1153.7	1.3	1.598	-1.17	8342	602	18786	11.1	39.441	27.41	8640	22	6099.7	5.2	1.793	12.45	8354	14	15705	14	1.091	32.46	8582	10	7905.7	6.3	0.74	13.72	8532
42321	09:18:00	182	34827	24.7	11.774	92.63	9295	289	20086	17.4	18.631	67.13	9159	44	1104	1	3.117	-0.97	9120	32	1131.3	1.2	2.262	-1.4	8998	526	17157	12.8	34.318	34.95	9356	22	7403.8	6.3	1.717	15.53	9193	15	10191	9.6	1.111	23.13	9203	10	7747.8	6.7	0.758	14.83	9104
42321	11:48:00	227	25599	11.4	14.498	17.33	10551	81	6057.7	5.6	5.529	11.89	10568	436	19622	16.3	28.178	66.33	10675	50	1158.7	1.2	3.546	1.06	10039	503	16076	10	32.527	25.43	10728	31	3173.5	2.8	2.41	3.37	10778	21	28601	28.2	1.482	71.57	11143	15	5402	4.7	1.146	8.24	10552
42321	14:20:00	308	23504	10.7	19.92	21.34	11189	66	3865.5	3.6	4.529	8.79	10462	57	4661	4.5	3.849	11.15	10673	402	8560.4	7.2	25.585	32.87	10860	462	15839	8.9	29.928	20.39	10746	30	2452.5	2.3	2.269	0.19	10653	21	5942.1	5.1	1.495	10.77	10626	18	34415	29.9	1.22	78.3	10806
42321	16:52:00	559	15824	13.4	35.878	61.8	10005	52	1562.6	1.6	3.693	-0.79	10029	61	2855	2.7	4.089	11.11	9798	169	14345	18.5	10.533	59.65	10090	384	15345	8.8	24.859	20.59	9999	25	4663	3.6	248	221	0	18	14120	11.1	1.319	22	10802	14	20363	14.4	99.771	30.23	10525
42321	19:24:00	459	26466	34	28.891	111.57	10094	455	1744.6	1.9	29.263	13.14	9709	42	1185.1	1.4	3.053	-0.72	9639	34	1222.6	1.2	2.413	0.7	9578	280	17049	14.1	18.298	32.03	9742	20	5328.8	4.7	1.534	12.39	9455	13	15537	12.6	1.048	32.92	9557	11	18249	13.6	0.763	31.09	9587
42321	21:54:00	210	26277	25.2	13.424	126.06	9241	105	20148	23.7	6.896	78.14	9283	95	1345.3	1.8	6.73	7.8	8977	26	1334.6	1.6	1.914	8.4	9065	252	16707	10.7	16.5	30.29	9324	18	6916.3	8.8	1.376	28.2	8905	14	21970	19.5	0.982	53.41	9011	10	18152	14.3	0.676	36.61	8849
42322	00:24:00	197	23598	18.2	12.516	96.33	9015	88	1964.6	2.1	6.005	5.09	8657	378	19453	22.4	24.215	81.9	9085	49	1452	1.5	3.484	3.52	8936	247	18272	10.1	16.157	24.93	9375	19	3805.1	3.3	1.492	8.63	8973	14	23465	19.7	1.069	58.73	9431	11	23607	19.4	0.788	52.72	9299
42322	02:54:00	379	1768.2	1.7	24.807	13.85	9387	82	3506.2	3.3	5.546	11.84	9401	43	1659	1.8	3.034	1.9	9538	140	9021.8	10.3	8.794	34.98	9693	265	17878	9.9	17.103	19.13	9698	21	4598.5	4.1	1.646	10.51	9568	15	14937	12.9	1.069	31.7	9614	12	26878	19.1	0.826	45.64	9572
42322	05:24:00	388	24.865	851	591	0.02	128000	481	1607.5	2	30.688	13.55	9365	45	1186.5	1.2	3.131	0.41	9231	24	1214.5	1.3	1.653	-0.2	9419	266	18173	13.5	17.194	27.77	9737	23	5634.3	5	1.695	12.67	9544	14	14065	12	1.018	30.12	9497	12	14453	11.1	900.527	433	655000
42322	07:54:00	226	26452	23.3	14.425	122.82	9547	122	19193	22.9	7.891	75.72	9721	108	1215.8	1.3	7.597	4.22	9524	29	1220.6	1.2	2.148	-0.78	9536	249	26581	16.1	16.088	52.39	9890	22	6654.5	8.2	1.731	24.15	9621	15	18069	16.6	1.126	46.28	9689	11	7533	6.3	0.858	17.36	9543
42323	00:27:00	137	3602.7	2.3	8.699	17.85	9497	116	1151	1	7.799	4.29	9535	378	13972	13.8	24.587	59.22	9633	67	1186.7	1.1	4.62	6.7	9261	218	23642	13.2	14.292	41.18	9577	20	2307.1	2.1	1.569	2.19	9212	14	16272	16.3	1.102	46.89	9598	9	10803	9.4	0.767	21.43	9476
42323	02:58:00	108	1348.9	1.3	7.151	5.73	9146	49	1109	1.2	3.498	0.64	9246	36	1081.7	1.2	2.635	3.66	9190	97	4646.5	4.6	6.415	16.91	9294	219	14558	7.3	14.4	13.93	9522	19	3628.4	3.3	1.521	9.66	9288	13	6726.2	5.2	0.984	11.65	9194	9	18683	19.7	0.773	56.68	9322
42323	05:27:00	368	17307	18.8	23.402	74.05	8924	112	1208.9	1.3	7.47	1.22	8674	31	1129.9	1.1	2.285	-2.19	8506	36	1144.2	1.2	2.522	3.1	8540	250	8931.2	5.1	16.229	9.16	8678	19	3218.3	2.8	1.501	6.47	8520	12	7524.3	6.3	0.958	12.77	8621	9	7738.2	5.7	0.729	12.91	8654
42323	07:58:00	156	22842	46	10.403	150.19	8597	151	13124	13.5	9.773	61.85	8537	39	1401.4	1.7	2.874	3.89	8410	38	1266.7	1.2	2.742	2.06	8331	186	22746	14.2	12.136	50.61	8752	17	5577.2	5.6	1.347	14.6	8436	11	6999	6.2	0.901	13.14	8901	9	6730.5	5.2	0.755	10.47	8863
42323	10:27:00	112	1513.9	1.8	7.298	3.4	9268	92	1172.9	1.4	6.356	3.01	9408	335	13356	14.2	21.698	55.78	9870	68	1201.1	1.3	4.567	3.26	9772	237	23373	12.4	15.388	40.1	10415	22	1695.1	1.9	1.662	3.72	10419	15	15619	16.1	1.149	47.81	10533	10	7883.4	7.3	0.746	15.28	10500
42323	12:58:00	97	1534.8	1.3	6.429	3.91	11284	46	1065.1	0.9	3.124	0	11259	33	1028.8	1	2.38	-2.2	11318	161	4920.3	4.9	10.58	14.56	11505	255	22826	10.6	16.311	28.58	11637	24	4327.3	4.2	1.803	5.5	11495	17	6360.7	5.7	1.338	9.91	11498	12	20162	23.2	0.903	59.22	11709
42323	16:44:00	372	19853	24.6	24.658	89.24	10964	59	1283.9	1.2	4.264	1.03	10366	30	1163.8	1.3	2.204	-0.87	11255	46	1079.3	1	3.283	-2.92	10734	196	8777.8	4.6	12.985	4.45	10828	19	7190.8	6.6	1.479	15.28	10710	13	7041.9	6.2	0.983	11.83	10487	9	5188.3	3.8	0.704	4.75	10221
42323	19:14:00	184	23111	50.3	11.737	176.51	10592	344	15880	17.8	22.091	62.38	10602	51	1183.3	1.2	3.584	-1.42	10236	71	2583.1	2.6	4.809	5.13	10309	198	25494	15.3	12.773	44.73	10651	21	8559.1	9.2	1.605	20.74	10460	14	11025	10.4	1.034	26	10243	9	7224.3	5.8	0.669	11.34	10214
42323	21:44:00	201	7616.6	5.5	12.911	44.53	10105	46	1187	0.9	3.314	0	9816	379	15268	17.3	24.544	61.48	10214	84	1090.9	0.8	5.72	-1.32	10074	176	23436	11.8	11.549	31.68	10368	18	6897	6.3	1.417	13.24	9846	15	19075	20.7	1.038	55.31	10161	9	9540.4	8.7	0.656	20.82	9698
42324	00:14:00	245	3064.7	3.4	15.829	11.83	9674	37	1218.7	1.5	2.73	6.54	9529	30	1087.2	0.9	2.172	13.2	9595	191	8010.4	8.8	12.119	35.65	9734	190	20926	9.8	12.52	30.02	9802	18	6958.5	6.3	1.418	19.32	9606	12	8083.7	6.6	0.931	15.8	9643	10	19025	21.3	0.71	60.7	9699
42324	02:44:00	361	15996	18.5	23.099	67.97	9428	77	1230.1	1.2	5.479	8.8	9282	36	964.28	0.7	2.617	-2.08	9208	25	993.9	0.8	1.855	-1.37	9236	166	7394.2	4	10.896	2.68	9385	16	6906.4	6.4	1.243	16.39	9174	10	6560.9	5.3	0.873	10.91	8948	5	6316.6	4.5	0.534	7.9	7628
42324	05:14:00	168	22091	55.9	10.975	189.8	9294	237	14562	16.5	15.194	63.7	9167	32	949.65	1	2.418	-2.58	8973	29	942.43	1	2.127	-1.53	8864	162	23031	13.9	10.701	42.46	9235	17	7789.8	8.4	1.345	23.56	9150	11	11113	10.8	0.867	27.86	8899	8	10053	9.2	0.582	25.34	7512
42324	11:06:00	359	13692	15.4	22.976	58.6	11214	76	923.73	0.9	5.312	0	11017	35	977.74	1.2	2.506	-2.81	11049	59	930.89	1	3.866	-1.4	8765	162	6713.5	3.6	10.69	1.05	11585	25	6759.7	6.8	1.774	15.7	11020	20	6339.6	5.6	1.455	7.3	11793	9	3463.8	2.2	0.753	-3.25	11769
42324	13:36:00	212	20911	61.5	13.477	187.92	11777	283	14714	17.5	17.858	60.38	11855	37	1055.9	1	2.706	-3.92	11504	39	925.13	1	2.579	1.31	6109	181	24416	14.8	11.708	42.55	11725	21	8259.5	9.1	1.454	26.67	8004	15	10680	10.8	1.12	25.83	11874	8	6553.5	5.3	0.641	10.8	9944
42324	18:36:00	279	17999	22.1	18.455	84.44	10826	63	1252.5	1.5	4.239	4.04	10420	35	1102.1	1.2	2.396	4.29	10360	23	1026.9	1.2	1.596	2.48	9976	131	7586.1	4.1	8.582	4.18	10623	19	7954.7	7.2	1.365	21.91	10088	12	9656.3	8.7	0.884	25.08	8902	8	6958.2	5	0.6	9.94	8327
42324	21:06:00	119	22984	66.3	7.607	209.14	10241	214	13629	15.7	13.65	58.73	10480	49	1016.9	0.9	3.527	2.65	9847	21	1016.2	0.7	1.525	2	9623	134	25193	15	8.666	43.88	9950	19	8368.2	9	1.454	26.64	9478	12	10933	10.6	0.867	31.5	9105	8	9442.5	8.7	0.584	23.98	7660
42324	23:36:00	102	4150.7	9.5	6.608	30.24	8680	75	1819.8	1.9	5.138	1.44	8593	272	12908	15.1	17.427	54.2	8825	29	1106.2	1.3	2.077	-1.87	8540	128	20474	11.4	8.306	31.19	8833	15	6583.1	6.5	1.201	15.43	8458	12	15241	17.2	0.871	51.83	8506	7	7843.2	7.5	0.498	21.4	6210
42325	02:06:00	107	1792.4	2.1	7.064	8.81	7901	31	1093.8	1.3	2.222	0	7982	24	1165.6	1.3	1.769	-2.57	7944	40	4839.2	5.6	2.741	18.05	8003	110	17789	8.5	7.222	18.29	8052	13	5896.9	5.8	1.073	19.76	7838	9	6199.2	5.1	0.695	10.71	7839	7	14269	15.7	0.532	53.39	7635
42325	04:36:00	248	13632	16.8	15.861	64.05	7951	48	1471.3	1.7	3.363	0.27	7625	28	1208.3	1.4	1.933	-1.71	7617	19	1039.9	1.3	1.321	-0.7	7307	105	5989	3.1	6.78	-0.59	7492	13	5715.3	5.6	1.041	15.41	7416	9	6066.8	6	0.592	16.18	5892	5	4132.9	3.5	0.39	8.3	5247
42325	18:38:00	169	23616	58.8	11.497	102.04	9436	66	1224.1	1.7	4.602	4.4	9036	32	949.55	1.4	2.162	4.16	7805	37	950.3	1.4	2.472	4.14	7272	33	931.14	1.2	2.177	4.33	9085	16	8622.9	20.9	1.089	30.27	8430	11	15415	37.1	0.78	50.9	7700	10	10430	19	0.597	23.38	7523
42325	21:08:00	97	34898	107.4	6.179	148.81	9127	223	25696	54.1	14.137	88.29	9003	34	1094.5	1.5	2.442	-0.89	8549	73	971.36	0.8	4.968	-1.41	8245	22	902.19	726.4	1.615	-3.97	8593	12	11683	31.5	0.86	41.54	7043	10	18972	36.3	0.689	41.7	7076	7	10773	18.4	0.495	18.92	6696
42325	23:38:00	220	14802	58.5	14.056	84.66	8956	56	1032.4	1.1	4.002	0	8590	620	29570	54.1	40.411	100.78	8858	188	1125	1.4	12.882	2.38	8536	25	941.74	1.1	1.966	-2.94	8479	14	10349	20.6	1.036	23.48	8665	13	33292	82.3	0.877	107.45	8801	9	23238	45.4	0.647	57.33	7296
42326	02:08:00	443	4645.6	6.9	28.75	18.79	8510	115	1114.6	1	7.755	0.52	8307	54	1546.5	1.8	3.736	-0.76	8343	758	24970	42.4	49.15	88.94	8629	26	926.42	0.6	2.024	-4.57	8172	14	7101.8	12.2	1.073	11.31	8266	10	11360	19.7	0.82	20.43	8230	11	36733	86.1	0.671	120.17	6849
42326	04:38:00	820	37846	72.5	52.648	133.19	8379	207	1262.6	1.2	13.938	1.22	7883	65	1033.9	1.1	4.56	-0.3	7914	131	1026.9	1	8.663	1.83	7701	22	1162.5	1.4	1.666	-2.35	8130	11	13038	21.3	0.848	30.59	5826	9	20073	38.3	0.659	55.05	6439	8	18759	25.4	0.563	32.86	6234
42326	10:07:00	862	41806	54.5	58.965	130.37	8670	643	1640.8	1.8	44.603	17.55	8395	156	1255.3	1.6	10.809	8.83	8675	67	1184.4	1.1	4.546	5.34	8146	24	1223.5	1.3	1.736	-1.02	6962	15	14665	16.5	1.015	28.6	6222	14	14326	19.1	0.904	34.44	7579	10	9337.6	11.1	0.689	17.44	7112
42326	12:37:00	555	54153	87.9	35.926	127.75	9630	492	40323	44.1	31.517	105.67	9488	224	1367.8	1.5	15.17	6.1	9186	47	1147.8	1.1	3.26	-0.18	8913	17	833.67	1.1	1.285	-2.57	6702	13	20171	25	0.926	43.76	6623	12	17833	22.6	0.844	40.02	8296	8	3289.5	3.6	0.609	2.37	7806
42326	15:11:00	531	37894	63.9	34.285	94.19	9775	425	49588	85.4	28.056	186.4	9924	1781	3939.2	3.1	118.56	59.73	9429	85	1291.4	1	5.96	-0.17	9122	24	910.96	1	1.827	-2.73	8812	14	20262	35.9	1.059	69.7	6536	13	30507	31	0.988	55.84	7958	9	12556	11.8	0.715	19.76	7576
42326	17:49:00	1252	44605	50.3	81.612	136.85	9001	375	1261	0.9	25.516	8.97	8530	428	1501.3	1.3	29.203	10.61	8561	242	1290.3	1.4	16.498	5.76	8741	29	1296.6	1.3	2.171	0.12	8628	16	15349	14.3	1.236	26.62	8030	12	20830	20.6	0.853	39.17	7071	10	18717	15.3	0.743	26.35	7293
42326	20:19:00	519	44651	60.5	34.627	88.97	9138	403	38218	39.5	26.041	111.15	9149	804	2396	1.9	53.702	21.15	8922	94	1409.1	1.4	6.55	3.08	8509	22	965.29	1	1.733	-2.88	8397	15	18753	20	1.082	44.88	6781	13	18887	17.7	0.88	37.19	7560	9	10506	8.9	0.656	15.77	7239
42326	22:49:00	749	6584.2	6.8	48.944	28.89	9120	588	1454.8	1.3	39.518	13.18	8806	956	37083	36.5	62.703	117.23	9097	84	3721.6	3.4	5.919	6.17	8687	23	959.88	1	1.737	-3.2	8551	16	9370.2	8.2	1.173	14.11	8020	15	39405	45.8	0.989	113.69	7673	11	22359	19.6	0.727	45.82	7438
42327	01:19:00	938	3685.7	2.5	62.28	26.14	8745	201	1132.9	1.1	13.765	3.26	8640	589	1683.5	1.4	39.74	16.56	8734	349	16041	15.1	22.919	52.42	8979	27	982.32	1	2.06	1.12	8394	16	12303	10.5	1.206	25.87	8099	11	14844	12.6	0.872	27.97	7277	11	33996	35.2	0.785	94.63	7224
42327	03:49:00	1093	36890	37.8	71.188	118.04	8954	354	1176.4	1.1	24.116	6.73	8533	549	1559	1.3	36.684	12.6	8641	66	1313.9	1.1	4.745	0.79	8527	20	1091.7	1.1	1.515	-2.2	8324	15	14199	12.1	1.078	28.28	8376	12	20786	17.5	0.827	43.78	7400	10	20330	17.2	0.686	42.5	7041
42327	06:19:00	551	33066	25.8	36.357	44.89	8886	200	32774	31.2	12.989	96.41	8721	880	1854.9	1.5	58.576	22.07	8600	63	1337.2	1.1	4.5	-0.59	8033	17	873.88	0.8	1.378	-2.63	7771	15	16251	16.3	1.052	44.21	8338	11	17719	14.9	0.838	38.98	7234	10	18715	15	0.65	39.37	6995
42327	08:49:00	640	4418.5	4.1	42.348	26.35	8705	510	1432.3	1.3	34.577	12.72	8756	894	19882	16.1	60.05	66.9	8186	81	1833.4	1.5	5.697	0	8385	19	957.48	0.8	1.439	-2.69	8484	13	15219	23.3	0.953	64.2	8131	11	11638	9.6	0.752	27.92	7351	10	11690	10.2	0.645	25.16	7
42327	11:26:00	576	3037.3	2.3	38.015	16.26	8765	225	1220.7	1.2	15.264	3.31	8649	840	29566	24.4	55.804	97.95	8901	76	3595.5	3.2	5.28	10.17	8596	20	912.87	0.9	1.516	-1.76	8374	15	9530.2	8	1.079	19.32	8504	15	31051	26.7	0.932	82.05	8669	10	14898	11.9	0.71	34.87	7637
42327	13:56:00	599	2105	1.6	40.278	14.7	8645	121	984.64	1	8.192	0	8487	548	1470	1.2	36.643	11.57	8680	184	5071.6	4.1	12.443	17.79	8539	21	822.6	0.7	1.751	-3.23	8494	15	5118.9	4.2	1.15	7.35	8602	13	31671	34.9	0.88	109.76	8798	7	4234.1	2.9	0.531	3.76	7292
42327	17:04:00	871	29805	25.8	58.098	93.95	8124	148	1054.5	0.8	10.409	0	7938	309	1302.4	1.2	21.029	4.45	8197	143	1142.5	1.2	9.87	1.86	7726	19	886.69	0.9	1.47	-4.3	7500	12	2360.2	1.9	0.957	0.46	7214	8	3453.7	2.2	0.672	0.52	5724	6	4042.3	2.3	0.551	0.18	5716
42327	19:34:00	327	22488	22	21.837	32.29	7734	155	24060	19.3	10.211	69.81	7847	492	1517.5	1.3	33.037	8.52	7401	53	1165.8	1.2	3.766	-3.24	7491	15	853.05	1	1.175	-4.42	7148	11	10523	8.5	0.852	25.54	7378	9	12421	9.4	0.679	28.73	7352	7	6639.3	4.7	0.529	9.07	5789
42327	22:04:00	447	2094.9	1.8	29.689	8.79	7362	403	2386.2	1.7	27.344	7.24	7447	543	24021	19	36.329	77.43	7694	63	3156.9	2.4	4.556	2.54	7435	16	844.46	0.9	1.291	-3.44	7048	10	1943.5	1.6	0.862	-2.25	7033	12	25651	21.7	0.801	76.62	6887	8	14236	10.7	0.529	36.26	5641
42328	00:34:00	489	1809.3	1.2	32.703	8.57	7151	131	944.69	0.9	9.146	0	7068	389	1350.5	1.3	26.38	5.99	7095	204	10949	8.2	13.621	32.3	7276	20	879.54	0.8	1.554	-2.99	7127	12	7467.3	5.7	0.947	14.56	7119	11	14687	10.9	0.805	34.64	7145	10	25620	20.8	0.639	76.43	6177
42328	03:04:00	598	25932	20.5	39.221	79.36	7512	147	960.12	0.8	10.015	0	7070	289	1278.2	1.2	19.603	4.48	7026	44	1154.2	1.1	3.189	-1.28	6914	14	837.53	0.8	1.116	-2.91	6819	11	7403.7	5.3	0.779	14.31	7001	10	13202	9.2	0.616	29.01	5731	6	7824.3	4.9	0.452	11.29	5378
42328	05:34:00	344	20073	44.5	22.968	62.82	7379	110	22891	16.9	7.291	66.7	7347	358	1527.6	1.3	23.926	6.11	7026	50	1220.5	1.1	3.525	-2.6	6922	13	867.33	0.9	1.09	-4.45	6826	11	10025	7.8	0.781	25.17	6758	8	13440	9.4	0.592	31.97	5645	7	10806	7.2	0.493	22.52	5314
42328	08:04:00	396	1804.4	1.7	26.581	5.93	6806	357	1102	0.9	24.288	5.25	6726	403	22548	16.4	26.967	68.17	7039	76	2656.5	2.1	5.232	3.78	6585	15	836.25	0.7	1.231	-2.62	6482	11	6213.1	4.4	0.835	9.05	6500	10	23812	17.6	0.724	64.07	6598	7	10863	7.5	0.511	24.74	5396
42328	10:36:00	386	1546.9	1.3	25.882	4.78	6820	135	934.98	1.1	9.353	0	6634	249	1195.2	1.3	17.017	2.21	6774	208	4646	3.4	13.921	11.63	6733	17	872.47	1	1.381	-3.24	6569	11	4907.4	3.8	0.867	7.44	6466	9	10718	7.5	0.717	20.44	6565	9	23229	16.2	0.614	55.65	6802
42328	13:06:00	477	22690	16.5	31.528	58.29	6917	67	947.48	0.9	4.746	0	6617	206	1193.2	1.3	13.814	2.48	6536	43	1948.3	1.6	3.034	-0.17	6331	13	879.42	0.9	0.985	-2.81	6280	10	6577.6	4.8	0.697	10	6570	9	10808	7.3	0.563	19.19	6501	6	2768.7	1.7	0.425	-2.41	5141
42328	16:24:00	527	24047	19.2	35.414	67.03	6825	86	952.98	1	6.174	0	6434	124	1105.5	1.2	8.7	1.01	6842	33	1147.6	1.3	2.422	-1.32	6741	13	917.08	1.1	1.004	-3.69	6390	10	7744.9	5.5	0.747	14.57	6498	8	10898	7.8	0.662	21.49	6490	6	5610.4	3.5	0.491	3.91	5785
42328	18:54:00	227	21290	47.1	15.184	62.42	6681	190	20908	15	12.355	59.48	6769	155	1299.6	1.3	10.919	0.82	6536	23	1198.6	1.5	1.803	-2.01	6505	11	854.94	1.2	0.849	-2.46	6297	10	10787	8.3	0.687	23.99	6472	9	13074	9.3	0.606	29.03	6502	6	8161.2	5.5	0.437	13.77	5479
42328	21:24:00	299	1513.6	1.4	19.808	2.21	6557	152	1026.6	1.3	10.603	1.17	6496	417	21892	15.8	27.589	61.43	6973	41	2495.3	2.3	3.04	1.9	6596	13	928.56	1.1	1.018	-2.43	6340	10	6889	5	0.776	9.79	6509	10	23182	17.5	0.679	59.14	6609	7	11268	7.9	0.526	21.68	6155
42328	23:54:00	338	1640.6	1.3	22.527	3.8	6555	68	902.86	1	4.766	0	6450	121	1007.9	1	8.326	-1.5	6503	176	9368.2	7.1	11.695	23.45	6685	16	909.57	1	1.299	-2.01	6569	11	8035.1	5.7	0.793	13.71	6476	9	13916	9.6	0.683	26.05	6612	8	22922	17.5	0.574	57.78	6597
42329	02:24:00	421	23650	17.9	27.451	63.78	6982	78	997.1	1	5.478	6.41	6615	126	1167	1.2	8.638	4.87	6687	28	1255.7	1.4	1.991	1.86	6504	10	973.13	1.1	0.84	-2.69	6375	8	8865.6	6.1	0.66	16.44	6480	8	13143	9.2	0.547	27.53	6647	7	9997.6	6.6	0.456	15.07	5565
42329	04:54:00	227	30978	51.7	15.17	61.35	7050	127	20653	14.8	8.267	50.12	6807	155	1371.7	1.2	10.726	-0.71	6641	26	1234.2	1.4	1.931	-1.9	6533	10	886.79	1.1	0.818	-2.84	6350	9	10979	8	0.645	23.42	6599	8	14124	9.8	0.55	26.94	6517	6	8682.9	6	0.387	12.94	5348
42329	07:24:00	273	1390	1.2	18.2	2.59	6446	198	979.63	1	13.706	0.4	6526	331	20681	14.8	22.145	54.9	6779	39	2421.2	2	2.89	3.25	6409	11	791.54	1.1	0.964	-3.77	6161	9	7625.1	5.6	0.701	12.03	6355	10	22637	16.9	0.633	53.57	6421	6	12113	8.2	0.48	22.7	6313
42329	09:54:00	322	1860.1	1.4	21.486	4.87	6600	67	936.82	1	4.84	0	6533	122	1109.6	1.2	8.46	0.21	6743	185	9051.2	6.4	12.32	22.76	6737	14	885.69	0.9	1.227	-3.13	6351	10	6507.4	4.5	0.786	9.67	6459	7	5082.3	3.5	0.606	4.62	6401	8	21731	16.1	0.533	47.74	6441
42329	17:36:00	214	30319	24	14.584	76.33	5753	59	959.7	1.2	4.263	0.63	6248	92	1083.1	1.2	6.502	4.07	6528	27	1267.3	1.3	1.848	5.65	6524	15	863.55	0.9	0.894	1.65	6010	8	7952.1	5.8	0.584	14.13	5085	8	10107	7.3	0.512	19.46	5080	5	1909.7	1.6	0.405	-0.54	4806
42329	20:06:00	180	16728	30.1	12.091	37.08	6443	88	20639	15.1	5.729	46.64	6364	127	1339.5	1.2	8.315	0.82	6243	22	1119.1	1	1.592	-0.82	6057	10	857.62	0.8	0.743	-4.05	5982	9	11068	8.1	0.62	21.57	6089	7	11507	7.9	0.512	20.28	6049	5	7874.2	5.4	0.369	11.57	5140
42329	22:36:00	246	1434.5	1.2	16.017	2.97	6050	171	953.02	1	11.579	0	6096	320	19869	14.5	20.962	47.63	6544	38	2314.7	2	2.662	0.98	6130	12	851.2	0.7	0.927	-2.21	5913	9	7100.1	5	0.711	9.34	6026	9	21932	16.5	0.621	47.64	6120	6	11740	7.9	0.456	19.79	5162
42330	01:06:00	280	1588.1	1.1	18.409	3.93	6124	51	850.71	0.9	3.62	0	6219	121	1047.1	1	8.181	-0.35	6082	199	8897.5	6.7	13.073	20.46	6297	17	862.17	0.9	1.25	-2.43	6262	12	7488.5	5.3	0.815	11.74	6417	10	14006	9.4	0.661	22.45	6424	9	20997	15.6	0.578	46.64	5834
42330	03:36:00	361	21280	15.7	23.003	53.86	6732	74	985.51	1.2	5.052	0	6398	116	1204.6	1.4	7.838	1.73	6509	28	1190.7	1.4	1.965	-0.31	6303	11	911.53	1.2	0.806	-2.09	6117	9	8508.3	5.9	0.681	14.31	6273	8	11841	8	0.534	21.54	5388	7	8955.6	5.8	0.422	12.88	5169
42330	06:06:00	211	21512	30.5	13.847	38.34	6700	76	18119	13	4.936	42.7	6470	129	1268.2	1.1	8.452	0.45	6474	23	1216.4	1.1	1.722	-0.44	6109	9	875.27	0.7	0.721	-3.22	5918	8	9351.4	6.6	0.555	18.84	4957	7	13682	9.6	0.497	24.87	5195	6	9807	6.1	0.403	15.77	5052
42330	08:39:00	201	3880.2	3.6	13.214	4.8	6164	112	22710	24.2	7.704	72.83	6535	308	3867.7	2.8	20.182	11.23	6309	25	1512.2	1.4	1.791	0.46	6056	10	816.32	0.9	0.797	-4.03	5831	8	9460.8	10.2	0.572	28.46	5977	8	17134	10.5	0.535	29.16	6073	6	10598	6.2	0.374	13.51	5140
42330	11:11:00	330	2639.2	2	21.663	8.14	6054	106	902.34	0.9	7.148	0	5982	81	933.56	0.9	5.609	-1.99	6069	105	7638.8	6.5	6.98	20.67	5950	12	798.66	0.9	0.965	-2.5	5834	9	2801	2.3	0.653	1.11	5711	7	4412.5	2.9	0.49	3.63	4721	7	17308	15.4	0.436	49.68	4911
42330	18:03:00	226	15612	10.2	15.508	35.24	5796	70	906.23	1.1	4.862	3.96	5537	52	965.89	1.1	3.511	3.28	5579	43	1003.6	1.1	3.054	0.08	5655	13	819.34	1	0.961	-1.91	5220	8	4866.6	3.4	0.572	11.77	4154	7	7668.9	5	0.557	14.23	4412	8	7996.8	5.2	0.476	10.62	5713
42330	20:33:00	106	17874	20.9	7.022	21.35	5564	51	14370	9.5	3.361	31.88	5505	47	891.8	0.8	3.31	-3.47	5561	13	1016.7	1	0.954	-1.99	5425	7	793.05	0.7	0.525	-4.25	5191	7	6885.9	4.8	0.483	11.77	5268	6	9237.8	6	0.418	16.45	4327	5	7774.8	5.1	0.369	12.02	5309
42330	23:03:00	123	1252.2	1.2	7.995	0.03	5392	112	818.4	0.9	7.447	0	5285	199	14263	9.3	13.346	33.45	5862	28	1534	1.4	2.07	-0.32	5265	9	758.1	0.8	0.744	-4.17	5228	8	4044.6	2.9	0.561	3.25	5203	8	16087	11.6	0.517	35.86	5445	5	9440.3	5.9	0.375	16.33	4355
42331	01:33:00	153	1237.6	1.1	10.28	1.37	5201	51	792.54	1	3.579	0	5243	37	793.56	0.8	2.582	-3.05	5338	123	6151.4	4.2	8.219	13.63	5304	12	763.03	0.7	0.955	-5.19	5178	9	4241.8	2.9	0.579	4.32	5189	6	7052.6	4.4	0.487	9.38	5287	6	15580	10.4	0.456	31.73	5364
42331	04:03:00	175	14827	10	11.293	31.73	5485	53	803.92	0.9	3.692	0	5305	43	903.13	0.8	3.106	-3.15	5367	14	949.51	1	1.045	-2.39	5357	6	759.14	0.9	0.508	-4.15	5237	6	5171.7	3.3	0.408	7.15	5278	6	8574.7	5.3	0.379	12.42	5203	4	8133.7	5.1	0.322	13.01	4196
42331	06:33:00	105	17743	16.5	6.916	14.63	5507	39	13065	8.2	2.622	28.81	5467	44	933.93	0.9	3.131	-2.26	5304	12	966.75	0.9	0.962	-2.71	5287	5	742.59	0.8	0.477	-3.48	5169	5	6312.2	4.3	0.462	10.64	5172	5	9624.9	6.1	0.392	16.2	4993	5	8157.7	5	0.316	14.07	4043
42331	09:03:00	104	992.35	1	6.739	0	5308	110	820.7	0.9	7.372	0	5339	173	12858	8.1	11.487	30.69	5647	26	1558.7	1.2	1.808	-1.24	5454	8	806.04	0.8	0.635	-4.11	5283	6	2921.2	2.3	0.554	0.43	5196	7	14661	9.9	0.505	31.08	5243	6	8009.6	4.9	0.335	14.12	4468
42331	11:33:00	159	1299.7	1.2	10.604	0.47	5412	47	816.91	0.9	3.342	0	5278	35	1059.2	1	2.437	-1.98	5492	119	4769.1	3.5	7.821	8.87	5580	11	761.89	0.7	0.898	-4.23	5521	8	2370.1	1.9	0.596	-0.48	5362	7	4839.3	3.3	0.534	3.15	5733	6	14414	9.4	0.468	28.47	5862
42331	14:03:00	151	11825	7.6	9.689	23.01	5873	3	58	0	47	81	22000	26	870.81	1	1.824	-2.54	5683	14	903.81	1	1.004	-1.92	5611	5	771.97	1.1	0.459	-4.83	5388	5	2519.2	1.8	0.391	-0.78	5279	5	5400	3.2	0.351	3.04	5465	4	3138.2	2.2	0.323	0.4	5202
42331	16:33:00	121	1081.8	1	7.839	0	5406	34	11489	7.4	2.294	23.62	5753	43	2511.9	1.7	2.943	-0.12	5660	14	1096.8	0.9	1.096	-2.82	5637	6	769.55	0.9	0.473	-3.06	5386	5	4998.7	3.5	0.356	9.24	3758	4	8499.9	4.8	0.394	13.87	4449	4	6332.8	3.9	0.311	9.08	4359
42331	19:03:00	101	2667.7	2.1	6.554	3.39	5552	35	1079.7	1.2	2.45	2.32	5609	37	3518	2.7	2.422	9.6	5517	232	1236.3	1.5	15.151	3.28	5602	10	830.18	1.1	0.822	-3.25	5107	6	2840.5	2	0.514	4.21	3485	7	13287	8.9	0.525	26.68	4508	5	7669.9	4.7	0.387	11.73	4272
42331	21:33:00	121	1715.8	1.4	7.952	1.41	5393	27	923.24	1	1.932	0	5308	16	893.4	1.1	1.159	-2.5	5199	202	9076.8	5.9	13.1	21.22	5507	10	846.71	0.9	0.842	-2.99	5069	6	2846.2	2.1	0.482	4.52	3531	6	6521.7	4.2	0.423	9.83	3903	5	12622	8	0.355	26.09	3887
42332	00:03:00	147	12278	8.1	9.71	25.21	5320	33	866.5	0.9	2.234	0	5060	15	849.11	1.1	1.089	-3	5032	87	887.36	1	5.872	-1.38	5077	6	408.91	0.4	0.494	-2.73	2521	5	2572.9	1.8	0.409	3.65	3070	6	6645.1	4.3	0.425	9.16	3720	4	4337.7	2.6	0.297	2.62	3607
42332	02:33:00	72	16236	16.9	4.861	19.44	5218	33	10898	6.8	2.238	22.25	5180	17	922.99	0.8	1.26	-1.67	4836	83	917.52	0.7	5.599	2.31	4889	5	364.02	0.3	0.517	-0.71	2224	5	4159.6	3	0.428	9.78	3024	7	8285.1	5.2	0.468	15.58	3910	5	6100.5	3.9	0.353	9.37	3625
42332	05:03:00	95	1773.3	1.6	6.435	1.03	4920	75	1145.1	1.1	5.164	0	5061	34	3139.3	2.2	2.297	3.01	4804	116	1212.5	1.3	7.727	0.22	5019	7	511.97	0.6	0.515	-1.08	2727	5	1671.3	1.4	0.446	1.94	2970	6	12280	8.2	0.456	24.63	3942	4	5238.1	3.5	0.291	8.39	3568
42332	07:33:00	125	1646.4	1.5	8.175	0.89	4948	34	1347.7	1.3	2.408	2.62	4951	19	936.38	1.2	1.339	-1.16	4808	160	8467.5	5.5	10.457	20.55	5177	6	449.11	0.5	0.515	-1.77	2450	6	1884.2	1.5	0.453	1.92	3074	6	5535.1	3.5	0.433	7.69	3851	5	11925	8	0.391	27.6	3878
42332	13:21:00	139	11904	8.1	9.397	26.11	5421	23	881.98	0.9	1.721	0	5273	13	735.38	0.8	0.954	-2.81	4321	34	605.4	0.8	2.247	-1.13	3236	5	270.57	0.5	0.419	0.96	1806	6	2312.1	1.7	0.393	4.91	2846	6	5228.1	3.3	0.472	7.17	4229	6	3932.1	2.5	0.35	3.22	4359
42332	15:51:00	70	19566	15.8	4.636	13.83	5558	78	10415	6.3	4.961	22.58	5417	15	843.95	1	1.152	-0.21	5040	26	1754.8	1.4	1.796	5.44	3415	5	555.51	0.8	0.442	-1.19	2955	5	3669.9	2.4	0.391	7.96	3184	4	6380.1	3.8	0.363	10.71	3840	4	2898.6	1.9	0.3	4.3	3725
42332	18:21:00	84	2388.2	1.9	5.495	1.32	4838	42	931.4	0.9	2.916	0	4764	29	2680.8	2	1.92	3.1	4702	34	1192.6	1.2	2.263	0.7	4090	5	534.57	0.6	0.454	-2.36	2887	4	995.91	0.9	0.366	-0.93	2951	5	11278	7.2	0.373	23.33	3704	4	6567	4.1	0.274	10.47	3395
42332	20:51:00	95	1588.3	1.1	6.302	1.68	4401	20	786.78	0.8	1.485	0	4376	13	776.43	0.9	0.995	0.34	4402	89	6102.3	4.2	5.807	14.09	4605	6	518.73	0.7	0.459	-1.44	2794	4	1109.3	1	0.38	0.44	2847	5	3321.4	2.1	0.355	0.91	3125	4	2152.7	1.6	0.291	0.81	2995
42332	23:21:00	123	10766	6.8	7.918	23.19	4580	26	882.29	1.1	1.925	0	4313	13	815.91	1	0.972	-0.81	4147	28	771.51	0.9	2.008	0.03	3674	5	560.63	0.9	0.431	-0.08	2747	5	2069	1.7	0.332	5.38	2808	4	2843.6	1.9	0.312	-0.13	3096	3	1718.3	1.2	0.26	2.66	2842
42333	01:51:00	62	16616	12.2	4.111	10.22	4777	34	9261.8	5.7	2.306	19.86	4603	13	769.74	0.9	1.008	-1.75	4401	40	1177	1.2	2.709	2.26	3455	5	489.99	0.6	0.445	0.35	2729	4	3195.6	2.3	0.373	7.35	2980	5	2775.4	1.8	0.374	-0.02	3316	4	2848.2	2.1	0.252	4.47	3185
42333	04:21:00	80	4188.2	2.8	5.286	3.09	4423	57	893.29	1.1	3.922	1.74	4358	25	2458.9	1.9	1.742	7.07	4273	59	1626.1	1.4	3.96	4.71	4215	6	488.5	0.9	0.521	-1.1	2679	5	906.49	0.9	0.399	0.78	2811	5	2243.3	1.4	0.368	-0.77	3166	4	5013.5	3.3	0.299	9.16	3136
42333	06:51:00	97	1651.3	1.2	6.451	2.58	4442	31	969.63	1	2.185	0	4467	14	742.77	1	1.095	-0.61	4398	109	6198	3.9	7.054	13.56	4632	7	507.91	0.6	0.517	-0.72	2961	5	1735.1	1.3	0.407	3.41	2925	5	2786.8	2.1	0.365	0.22	3245	4	10133	5.9	0.342	19.28	3383
42333	09:21:00	115	9970.7	6.3	7.381	19.46	4868	30	878.92	0.9	2.109	0	4707	14	748.04	1	1.04	-1.28	4510	42	798.37	0.7	2.841	-1.37	4038	5	596.23	0.7	0.472	-1.23	3083	4	1648.4	1.2	0.407	2.82	3150	5	2243.3	1.9	0.397	-1.32	3771	3	1424.4	1.1	0.276	-0.46	3624
42333	11:51:00	67	15168	9.4	4.428	4.63	5326	40	9004.6	5.7	2.633	16.58	5167	17	1128.6	1.2	1.178	0.51	4866	65	878.88	1	4.36	-1.75	4927	6	597.42	0.6	0.507	-2.01	3030	6	3530.7	2.3	0.444	6.29	3674	6	5229.6	3.4	0.421	6.43	4887	5	4476.8	3	0.341	4.93	4830
42333	14:21:00	80	3584.9	2.4	5.256	1.99	5317	47	794.7	1.1	3.267	0	5231	26	2393.8	2	1.822	1.71	5052	52	844.35	0.9	3.393	-1.66	3971	5	215.15	0.2	0.437	-1.21	1918	5	862.4	0.9	0.389	-1.65	2969	7	9857.3	5.8	0.438	14.48	4343	4	2550.5	1.7	0.34	0.88	4228
42333	16:51:00	57	4814.2	3.4	3.661	1.51	4740	15	724.71	0.7	1.043	0	4530	10	464.54	0.5	0.665	-0.59	2571	67	4816.5	3.2	4.403	6.88	4302	4	54.692	0.2	0.314	-0.52	1473	5	718.13	0.7	0.394	-0.16	2358	4	1652.7	1	0.368	-0.91	3258	5	7506.7	4.8	0.308	13.84	3362
42333	19:21:00	98	8324.3	5.6	6.484	14.6	4812	16	752.28	0.8	1.211	0	4433	17	767	0.9	1.306	-3.9	4566	25	450.27	0.5	1.739	-1.27	2507	4	-29.1	-0.1	0.307	1.73	1266	5	1257.3	1	0.37	2.14	2277	4	1815.1	1.1	0.318	-1.34	3101	3	1106.9	0.8	0.265	-1.15	2960
42333	21:51:00	86	3325.2	2.8	5.649	0	4451	44	6860.4	4.2	2.896	14.66	3676	19	769.59	0.8	1.341	-1.45	2796	37	498.41	0.6	2.483	-0.28	2615	5	-2.11	0.2	0.315	1.29	1353	6	2863.8	1.9	0.444	7.87	2140	5	1759	1.2	0.384	-0.5	3029	4	1787.1	1.3	0.301	1.75	2921
42334	00:21:00	88	2780.1	2.3	5.951	1.2	4352	30	692.07	0.8	2.159	0	4052	77	7134.1	4.7	5.296	15.91	4421	57	925.85	1	3.9	-1.19	4260	5	-16.28	0.1	0.385	0.52	1322	6	723.13	0.7	0.43	1.04	2007	6	1758	1.3	0.44	-0.91	2995	4	3752.2	2.6	0.331	6.09	2834
42334	02:51:00	88	1826.4	1.4	5.853	0.81	4297	14	682.89	0.8	1.028	0	4138	10	373.88	0.5	0.711	0.51	2363	87	5984.2	3.8	5.603	12.3	4302	5	-12.59	0.1	0.385	1.49	1384	5	1371	1	0.386	4.67	1972	6	2156.3	1.6	0.399	0.47	2885	5	9376.6	5.5	0.33	17.52	2808
42334	05:21:00	32	1119.8	1.1	2.143	0.82	3696	14	471.61	0.6	0.979	0	2696	10	360.15	0.4	0.733	0.74	2078	47	559.72	0.6	3.227	0.52	2769	6	-4.219	0.1	0.367	2.09	1312	5	1276	1	0.383	4.89	1921	5	1840.2	1.6	0.397	1.4	2718	4	2782.3	1.8	0.279	5.15	2638
42334	07:51:00	3	232.86	0.4	0.189	3.33	1811	20	5675.1	3.5	1.177	12.79	2782	1	0.6	0	465	0	49000	32	437.61	0.7	2.184	0.32	2171	5	-53.2	0.1	0.307	0.79	1242	6	2676.9	1.9	0.442	6.38	2313	6	1856.9	1.6	0.423	-1.85	4315	5	3116.4	2.2	0.33	0.99	4354
42334	10:21:00	78	3806	2.9	5.122	1.49	4698	20	756.92	0.8	1.513	0	965000	70	6293.1	4	4.767	12.38	4864	85	845.24	0.9	5.699	-1.69	4792	6	652.95	0.8	0.52	-2.74	3847	6	871.64	1.2	0.458	-1.8	3861	5	8318.3	4.6	0.423	9.1	5068	4	1977	1.6	0.318	-1.69	4974
42334	12:51:00	76	3738.3	2.3	4.987	3.6	5213	11	708.3	0.9	0.824	0	4986	8	422.88	0.6	0.597	-0.97	2698	86	4567.1	2.9	5.828	5.98	5301	6	553.37	0.8	0.45	-0.49	3285	5	1026	1.2	0.405	0.78	4135	4	1514.1	1.2	0.362	-2.22	5375	4	8425.9	5	0.346	10.78	5469
42334	15:21:00	80	7008.1	4.4	5.154	10.93	5435	13	837.77	0.8	0.984	0	5129	9	467.42	0.5	0.634	-1.66	2632	22	763.34	1	1.541	-1.97	4894	4	315.79	0.3	0.31	0.8	2017	5	1982.9	1.6	0.366	2.62	3390	5	3446.9	2.4	0.327	2.76	4393	4	2290.4	1.7	0.263	1.42	4463
42334	17:51:00	44	15797	11.2	2.881	10.98	4919	49	6180.7	3.9	3.318	11.08	4797	11	1129.3	1.3	0.787	-0.33	4287	22	769.4	0.8	1.461	0.29	4131	4	361.59	0.3	0.322	0.31	2263	5	3578.6	2.3	0.372	7.92	2880	5	4770	2.9	0.322	6.99	3683	3	3620.1	2.3	0.242	6.05	3493
42334	20:21:00	55	8035.5	4.6	3.529	2.79	4631	14	779.12	1.1	1.032	0	4303	61	6104.9	4	4.073	12.72	4599	27	858.58	1	1.955	1.79	4385	5	697.72	1	0.46	0.2	4132	5	1794.2	1.3	0.315	4.97	2743	4	3830.3	2.5	0.315	6.15	3260	3	2165.4	1.5	0.225	0.66	3112
42334	22:51:00	63	2291.8	1.7	4.212	4.04	4194	9	760.26	0.9	0.666	0	4133	6	638.6	1	0.465	-2.41	3537	35	4310.7	2.9	2.235	7.51	4164	4	343.39	0.6	0.33	-1.52	2264	4	1491.2	1.3	0.338	1.43	2577	4	2455.2	1.7	0.304	0.08	3115	2	1563.5	1.2	0.227	-1.1	2948
42335	01:21:00	69	6465.8	4	4.547	11.42	4389	13	759.2	0.8	0.995	0	4198	7	578.83	0.9	0.519	-0.12	3473	18	629.2	0.8	1.263	0.16	3363	4	400.27	0.5	0.31	1.21	2241	5	1978.9	1.5	0.328	3.17	2679	4	2348.9	1.8	0.314	-0.65	3164	3	1645.3	1.4	0.208	0.44	3056
42335	03:51:00	49	13957	9.2	3.3	6.42	4623	46	5946.6	3.9	2.992	11.91	4381	9	743.41	1	0.675	-0.98	3891	18	752.79	0.9	1.311	-0.47	3468	4	377.64	0.5	0.293	-0.13	2280	6	3297.1	2.1	0.398	5.53	2740	5	2188.5	1.6	0.32	-0.23	3179	3	1493.9	1.2	0.25	0.25	3035
42335	06:21:00	66	8095.1	4.8	4.328	0.56	4486	22	709.3	0.7	1.573	0	4100	76	5857.3	3.9	5.147	10.76	4477	0	34	0.1	83	70	92000	6	700.39	1	0.414	-2.36	3857	5	1463.2	1.2	0.387	1.24	2671	4	1898.3	1.7	0.304	-1.55	3123	4	1220.1	1.1	0.209	-1.97	2961
42335	08:51:00	77	2465	1.8	4.918	1.44	4521	10	774.09	1	0.791	0	4479	8	726.61	1	630.8	0	457000	54	4408.4	2.9	3.455	8.2	4633	5	417.75	0.7	0.364	-1.32	2480	5	1133.1	1.2	0.377	-3.18	3129	5	1788.1	1.6	0.339	-1.07	3925	4	1076.8	1.1	0.265	-1.41	3843
42335	11:21:00	93	6358.6	4.3	6.135	10.77	5095	14	824.02	1	1.093	0	4922	9	719.33	0.9	0.691	-2.51	4365	31	797.28	0.8	2.079	-1.88	4809	5	519.17	0.5	0.375	-0.92	2763	6	2119.6	1.8	0.394	1.28	3812	5	2626.4	2	0.336	-0.64	5149	4	1626.6	1.3	0.281	-2.35	5029
42335	13:51:00	46	17861	13.1	3.035	13.98	5660	54	5805	3.9	3.555	8.71	5478	10	834.04	0.9	0.83	-3	4902	27	856.44	0.9	1.838	-1.94	4877	4	444.24	0.5	0.326	-2.03	2508	6	3907.2	2.7	0.432	4.83	4064	4	3662	2.4	0.381	1.39	4863	4	2350.1	1.8	0.287	-1.82	4876
42335	16:46:00	83	6190.5	3.9	5.507	8.08	5193	14	872.76	0.8	1.083	0	5048	7	718.04	0.8	0.579	-2.55	4118	13	683.7	0.9	0.935	-1.64	3654	85	6466.9	4.8	5.68	5.64	4259	8	2295.6	2.1	0.641	2.85	3500	5	3387.7	2.2	0.42	3.1	4064	4	2934.1	2	0.326	2.23	4029
42335	19:16:00	43	17245	13.1	2.803	17.23	5179	60	5697.6	3.8	4.034	13.57	4882	11	804.83	0.9	0.818	-2.25	4515	20	785.72	1	1.326	-0.52	3725	77	11684	7.2	5.081	14.37	3907	10	3699.2	2.6	0.748	4.53	3348	7	4066.4	2.6	0.495	2.87	3771	5	3217.7	2	0.305	1.6	3698
42335	21:46:00	55	7563	4.9	3.656	4.26	4996	12	836.61	1	0.949	0	4789	65	5605.7	3.9	4.378	8.92	5096	29	892.22	1	2.017	-2.78	4765	85	11128	6.1	5.668	7.56	4902	9	1513.3	1.4	0.691	0.77	3527	6	6717.5	4.3	0.48	9.9	3959	5	3754.1	2.4	0.384	3.11	3904
42336	00:16:00	66	2727.7	2.2	4.347	3.41	5014	9	848.94	1	0.697	0	4858	8	804.4	1	0.575	-1.49	4644	45	3395.8	2.7	2.911	4.59	4856	82	8991.4	5.1	5.389	6.08	4238	9	1929.7	1.7	0.729	1.24	3525	6	3038.6	2.3	0.458	1.8	3926	5	7197.4	4.6	0.334	8.53	3994
42336	02:46:00	69	6036.1	4.5	4.559	9.59	4921	11	871.85	1.4	0.86	0	4876	7	880.41	1	0.588	-2.71	4551	18	780.86	1	1.254	-2.32	3800	85	6829.8	5.3	5.667	7.35	4199	9	2487.3	2	0.69	0.89	3623	6	3530.9	2.7	0.469	2.54	3923	3	3317.1	2.4	0.327	0.77	3949
42336	05:16:00	40	15882	12.1	2.639	12.07	5252	50	5513.6	3.8	3.297	7.65	5031	10	842.1	1.1	0.755	-2.21	4649	18	763.59	0.9	1.365	-0.82	4014	71	12331	7.3	4.652	10.33	4915	9	3735.8	2.8	0.707	5.99	3578	5	3953.7	2.8	0.418	4.54	3828	3	3195.7	2.3	0.305	2.31	3770
42336	07:46:00	49	8636.4	5.5	3.19	0.91	5055	12	798.84	1	0.874	0	4812	59	5488.6	3.8	3.853	8.1	5019	27	858.69	1.2	1.909	-2.84	4793	74	11257	6.4	4.941	7.57	5129	8	1597.9	1.8	0.744	-1.58	4782	6	7039.3	4.7	0.472	8.46	4822	4	2814.3	2.2	0.318	2.58	4246
42336	10:16:00	60	2437.8	1.9	3.918	2.07	5229	7	914.05	1.1	0.6	0	5183	6	764.47	1.1	0.433	-2.33	3869	43	3363.3	2.5	2.823	3.22	5334	82	8639.3	4.8	5.394	3.88	5482	8	1623.2	1.5	0.655	-0.84	4335	6	3094.1	2.3	47.224	-1.31	5456	4	7193.2	5	0.353	8.73	5327
42336	12:46:00	63	5749.8	4.1	4.107	7.97	5970	10	851930000000	0	0.001	499	215000	5	596.18	0.8	0.438	-1.67	3184	16	731.52	0.8	1.186	-2.25	4225	85	6908.1	5.6	5.591	3.9	5865	8	2148.7	1.9	0.69	-1.21	4467	5	3589.9	2.6	0.466	-0.16	5513	4	2358.4	1.7	0.298	-2.18	5687
42336	15:16:00	50	2639.4	2.5	3.255	12.22	5990	41	5236.8	4.1	2.73	6.38	5884	6	807.22	1.2	0.594	-3.42	4169	17	825.08	1.3	1.248	-3.08	4206	77	12215	7.6	5.11	8.91	5686	8	3804.9	2.8	0.62	2.4	4084	5	4367.4	3.2	0.42	2.48	4537	4	3196.6	2.3	0.354	-0.03	4716
42336	17:46:00	53	6633.4	5.4	3.498	3.72	5679	9	947.98	1.3	0.686	0	5416	53	5380.6	4.2	3.513	7.53	5593	20	969.19	1.4	1.423	-3.49	5216	80	11374	6.8	5.308	7.24	5537	7	2549.3	2.2	0.689	0.2	5113	5	6347.1	4.7	0.401	6.67	4237	3	3306.5	2.8	0.3	2.05	4219
42336	20:16:00	53	2685.5	2.8	3.498	6.72	5388	8	1052.1	1.7	0.625	0	5218	6	1051.1	1.8	0.537	8.36	4924	27	3107	3	1.835	11.78	4787	80	9180.8	5.7	5.319	16.28	5333	7	2611.9	2.3	0.596	10.78	3724	4	3870.9	3.3	0.422	14.23	4048	4	6168.6	4.8	0.301	20.77	4007
42336	22:46:00	55	5721.8	4.9	3.635	10.68	5524	11	1045.3	1.6	0.796	1.11	5337	7	983.31	1.5	0.523	-1.57	5078	14	900.24	1.3	0.985	0.57	4165	85	7251.3	6.2	5.658	6.08	5407	8	2464.4	2.2	0.608	3.61	3985	5	3214.8	2.7	0.424	1.26	4310	3	2645.9	2.4	0.315	0.8	4186
42337	01:16:00	40	13825	11.4	2.571	11.21	5586	42	5420.9	4.9	2.828	9.05	5510	8	1071.1	1.6	0.676	-2.33	5233	15	996.72	1.5	1.128	-1.14	4685	79	12505	7.9	5.177	11.57	5398	9	2870.8	2.7	0.7	2.52	4010	6	4009.8	3.2	0.424	3.28	4379	4	3584.7	2.9	0.342	2.71	4363
42337	03:46:00	48	7005.1	5.5	3.095	1.66	5552	10	1045.4	1.7	0.82	0	5378	49	5282.5	4.7	3.308	8.01	5605	21	1024.1	1.6	1.545	-1.2	5327	80	11135	7	5.273	7.82	5751	8	2398.9	2.6	0.697	0.86	5212	5	6499.7	5.1	0.473	7.1	4986	4	3856.8	3.2	0.289	3.64	4308
42337	06:16:00	49	2705.4	2.7	3.235	4.01	5287	6	1080.4	1.6	0.56	2.89	5191	6	1015.9	1.8	0.519	0.59	4968	25	2992.1	3.1	1.612	4.63	4783	75	8785.9	5.8	4.989	8.21	5264	6	2350.3	2.2	0.592	4.35	3742	5	3350.6	2.9	0.403	4.69	3857	4	6132.4	5	0.318	12.44	3977
42337	14:34:00	47	5682	5	3.145	13.66	7171	18	1161.2	1.5	1.142	4.02	7357	9	995.21	1.3	0.689	1.75	4428	16	1054.3	1.5	1.072	0.47	5625	82	10420	7.1	5.558	13.34	6482	10	3231.2	2.6	0.761	3.24	4942	6	3558.3	3	0.504	2.58	5308	5	2613.4	2.2	0.402	0.5	5521
42337	17:04:00	33	11193	11	2.094	8.06	6494	47	5228.8	4.6	3.049	8.01	6030	7	874.27	1	0.66	-1.19	4054	11	1059.6	1.4	0.856	-1.12	5582	80	13382	9.2	5.251	16.13	5760	8	3363.6	3.3	0.643	5.2	4206	5	3325.7	2.9	0.436	3.85	4449	4	2857.8	2.5	0.343	3.83	4355
42337	19:34:00	44	5580.8	4.9	2.827	9.13	5722	8	1052.9	1.7	0.611	0	5452	47	5221.1	4.7	3.156	11.21	5727	13	1173.3	1.5	0.904	14.38	5507	73	12350	7.8	4.791	18.2	5601	8	2717.4	2.4	0.549	7.64	3887	6	5823.6	4.8	0.402	8.55	4164	3	3858.8	3.2	0.286	4.24	4044
42337	22:04:00	48	2660.6	2.6	3.094	6.4	5469	7	997.35	1.5	0.562	0	5175	5	788.08	1.2	0.389	1.17	3622	12	2811.5	2.9	0.856	5.61	5143	62	11185	6.9	4.061	10.94	5522	7	2649.7	2.6	0.563	2.91	3691	6	3346.7	3.1	0.402	4.91	4003	4	5585	4.9	0.313	14.18	3864
42338	00:34:00	45	5082	4.7	2.951	9.9	5303	9	1044.1	1.3	0.653	1.91	5073	5	811.69	1.1	0.401	0.44	3408	8	1016.1	1.4	0.607	-0.07	4673	72	11289	8	4.721	15.34	5300	7	2504.3	2.3	0.573	3.51	3498	5	3209.9	2.8	0.397	3.67	3803	4	2592.4	2.1	0.287	2.11	3619
42338	03:04:00	35	8688.3	8.9	2.299	12.52	5158	36	4514.4	4.1	2.38	8.38	4203	7	824.97	1.4	0.587	1.44	3318	8	1001.6	1.4	0.603	0.33	4321	62	13135	9.3	4.133	18.28	5159	8	2912.9	2.8	0.62	5.62	3476	6	3468	3	0.384	3.6	3731	4	3140.8	2.6	0.301	2.97	3517
42338	05:34:00	42	4112.4	4.2	2.687	4.04	5047	8	994.89	1.3	0.666	0	4396	41	4701.7	4.3	2.693	6.62	5092	11	1037.7	1.3	0.747	-2.77	4706	61	11977	7.9	4.021	15.43	4997	7	2392.7	2.2	0.585	1.81	3294	5	5280.3	4.7	0.439	12.75	3895	4	2877.3	2.6	0.255	5.08	3507
42338	08:04:00	40	2327.5	2.5	2.66	3.41	4757	7	1087.6	1.5	0.492	0	4669	5	842.82	1.3	0.364	-0.21	3267	11	2614	2.9	0.762	6.86	4855	65	10877	6.7	4.241	12.58	5145	8	2502.8	2.3	0.587	11.3	3677	5	3084.3	2.9	0.398	13.27	3934	4	5593.5	5	0.314	27.05	4135
42338	10:34:00	43	5145.2	5.2	2.777	10.63	5812	10	1044.7	1.7	0.731	0	5	7	888.13	1.4	0.479	0.44	4133	12	1031	1.7	0.775	-1.08	4936	71	11084	7.9	4.61	39.89	6045	9	2978.9	2.9	0.674	27.94	5177	6	3219.9	3.3	0.442	25.96	5726	5	2516.3	2.5	0.339	22.6	5685
42338	13:04:00	35	10199	10.7	2.295	8.99	6572	41	4738.7	4.7	2.689	8.91	5777	9	933.86	1.4	0.653	-1.12	4146	13	1014.9	1.6	0.953	0.31	5588	78	14191	10.6	5.089	20.99	6813	9	3684	3.8	0.707	3.68	5567	6	3945.6	3.8	0.457	2.96	5683	4	3292.2	3.1	0.362	0.57	6066
42338	20:39:00	42	5093.8	5.7	2.611	8.72	5715	9	1102.7	1.8	0.61	0	5553	6	916.57	1.5	0.418	0.18	3951	13	1135.3	1.8	0.858	1.81	5393	42	12011	9.7	2.673	20.42	4973	8	3070.7	3.2	0.538	3.86	4138	5	3321.9	3.4	0.36	3.66	4199	4	2931.1	3.1	0.251	1.24	4222
42338	23:09:00	33	6504.1	9.4	2.076	14.43	5631	38	4620.8	5.4	2.479	49.62	4684	9	988.52	1.8	0.664	12.7	4108	12	1084.1	1.7	0.888	4.74	5368	59	13235	11.3	3.83	41.89	4681	9	3500.3	4	0.69	8.86	4253	5	3660.8	3.9	0.414	4.81	4344	4	2912.8	3.3	0.3	3.64	4216
42339	01:39:00	35	2383.3	3.1	2.253	3.79	5752	8	1037.2	1.8	0.52	0	4616	39	4661	5.7	2.567	10.6	5631	18	1442.9	2.2	1.247	4.43	5611	77	13096	1.2	5.034	25.18	6004	9	3191.9	3.6	0.725	9.37	5478	6	5621.8	6	0.434	35.06	4571	5	4215.6	4.3	0.32	32.36	4447
42339	04:09:00	32	1947.6	2.9	2.134	4.71	5695	7	1093.1	1.8	0.467	1.92	5318	6	1011.2	1.6	0.423	2.3	4121	32	4141.9	5.1	2.042	9.52	5681	72	11945	8.9	4.718	18.02	5971	9	3137.4	3.7	0.721	4.41	5620	5	2713	3.2	0.418	2.49	5010	4	5564.6	6.1	0.308	10.6	4393
42339	06:39:00	39	5004.4	6.5	2.541	10.07	5766	8	1165.1	1.9	0.638	0	5499	6	955.49	1.6	0.47	1.32	4293	13	1097.5	1.9	0.895	1.43	5439	73	12385	10.4	4.754	22.29	5961	9	3186.8	3.8	0.69	4.92	5442	6	3245.9	3.8	0.42	4.95	4553	4	2840	3.2	0.3	3.51	4508
42339	09:09:00	33	8802.4	9.5	2.116	9.44	5827	37	4393.8	5.1	2.432	9.35	5325	9	938.41	1	0.663	-0.44	4423	13	938.14	1.1	0.952	-1.41	5787	74	13811	12	4.87	26.54	6074	9	3687.8	3.9	0.724	6.55	5678	6	3169	3.4	0.42	4.01	4727	4	2123.8	2.3	0.334	0.86	4737
42339	11:39:00	35	3011.2	3.2	2.249	3.86	6009	6	865.3	1	0.515	0	5558	6	806.68	1	0.422	-0.82	4481	11	894.62	1.2	0.733	-1.81	5696	60	14809	15.7	3.949	32.65	6296	8	2322.4	2.2	0.611	1.79	5286	5	2413.2	2.1	0.36	-0.06	4929	3	1797	1.5	0.318	-0.74	4868
[truncated: 42 more columns]

## Sheet: 整理1
Date	Time	NH3#1	CO2#1	N2O#1	CH4#1		NH3#2	CO2#2	N2O#2	CH4#2		NH3#3	CO2#3	N2O#3	CH4#3		NH3#4	CO2#4	N2O#4	CH4#4		NH3#5	CO2#5	N2O#5	CH4#5		NH3#6	CO2#6	N2O#6	CH4#6		NH3#7	CO2#7	N2O#7	CH4#7		NH3#8	CO2#8	N2O#8	CH4#8		NH3#9	CO2#9	N2O#9	CH4#9		NH3#10	CO2#10	N2O#10
42295	00:57:00	26	58959	39.7	166.84		28	53611	36.1	164.37		13	1527.9	1.9	15.66		7	1799.3	2.6	9.69		9	29851	250.1	273.6		14	62021	282.3	365.92		12	53003	481.9	576.76		21	46787	28.3	149.12		28	118370	363	604.35		15	76148	1076.7
42295	03:35:00	39	76020	37.2	262.26		64	68230	33.8	259.23		12	1012.8	1.3	3.23		8	1018.8	1.2	5.78		11	24434	107.9	119.3		15	59231	299.3	412.47		20	94753	225.8	480.99		42	60719	28.5	251.57		24	121030	417.8	748.34		18	81630	545.9
42295	09:29:00	299	81733	33.6	561.37		268	79917	32.6	511.48		381	82757	29.7	436.62		53	1070.8	1.3	4.02		42	20884	49.3	49.77		34	71109	312.7	444.7		35	55774	362.2	482.63		25	1154.3	1.7	5.65		15	959.18	1.5	1.24		26	1852.6	2.5
42295	13:03:00	448	76222	31	448.52		1693	8579.9	4.3	123.87		210	50091	20.5	272.4		348	1815.1	1.6	64.14		236	8354.6	3.7	46.37		28	6649.4	23.3	31.79		37	92896	311.9	392.06		22	10513	24.2	23.19		28	90222	367.7	490.05		18	45392	125.3
42295	15:33:00	1244	10166	4.8	119.37		340	25239	10.6	108.39		451	1475.5	1.6	61.56		428	1623.2	1.5	38.28		155	4961.2	2.4	22.16		52	8616.6	15.1	26.65		37	107800	202.8	286.33		23	26046	39.8	35.96		30	126900	292.7	425.31		19	34900	49.3
42295	18:31:00	328	60695	23.3	195.41		478	1314.5	1.4	27.54		180	1741.6	1.4	28.6		751	2299.5	1.7	55.75		358	61989	22	158.15		145	35010	32	69.1		96	148790	259.6	398.64		119	81428	106.7	118.05		79	103410	139.2	238.38		108	101430	80.4
42295	21:01:00	63	12456	4.8	62.6		161	1461.8	1.1	42.72		505	1552.1	1.4	37.9		581	1992.1	1.5	53.38		325	42923	15	121.42		292	27627	30.9	85.99		99	146040	189.5	331.81		59	66698	69.3	73.45		62	150040	386.6	516.58		38	94619	67.3
42295	23:31:00	593	39690	14.6	115.98		300	1456.7	0.9	18.94		292	67406	26.1	443.04		529	1611.7	1.3	29.14		1194	63316	24	408.8		71	24010	16.3	35.56		51	68359	93.8	122.91		22	47491	41.3	39.8		40	114920	88.5	146.51		24	88265	51.9
42296	02:02:00	1093	6248.5	2.6	60.33		148	65012	24.4	394.67		252	1254.6	1	12.52		541	66519	25	416.63		1159	47414	17	97.41		81	35007	35.2	55.53		49	112240	89.2	184.06		22	56304	47.7	47.32		38	144400	199.3	293.69		25	94070	50.4
42296	04:32:00	576	63570	23.8	398.91		362	1460.1	1.4	19.82		260	63506	23.9	388.13		424	1472.9	0.9	23.25		1190	56375	21.2	396.9		90	32899	17.6	43.65		49	138660	152.5	200.83		27	74355	63.9	62.95		40	159300	107.7	179.14		24	86968	40.3
42296	07:02:00	1000	6619.4	2.6	52.37		131	60624	22.1	342.52		252	1162.9	0.9	12.32		452	62049	22.9	368.7		1188	42742	14.9	82.61		85	36196	28.4	49.7		49	96776	52.3	116.73		28	87827	80.4	78.79		40	141140	119.6	205.06		25	90134	41.8
42296	12:21:00	1186	8529.7	3.6	68.32		128	1052.7	1	13.91		139	1109.4	0.8	17.62		152	1186.3	0.7	12.17		1033	35188	11.9	83.26		113	11681	7.6	23.52		113	75946	55.4	83.44		33	15213	24.7	28.31		84	121680	80.2	142.67		46	67531	30.3
42296	14:51:00	120	1055.3	1	17.08		315	1325.2	1	22.33		111	1428.6	0.5	15.75		610	1511.6	1.2	34.27		1069	56811	20.6	128.04		69	16873	8.2	34.7		72	108740	76.2	92.93		32	59471	66.3	61.14		58	147480	86.5	119.4		40	120240	53.9
42296	17:21:00	30	1248.4	0.9	45.19		102	1283	0.7	65.78		377	1.394	0.9	22.64		109	1158	0.8	33.43		831	35718	12.8	105.58		49	19596	10.5	46.86		59	135090	81	119.74		32	82585	84.3	84.08		46	164710	94.3	123.33		27	98733	39.9
42296	19:51:00	31	1225.1	1.3	33.78		113	30792	11.6	76.81		68	58396	21.3	183.29		79	65357	23.8	231.13		878	27489	10.2	63.26		42	17577	12.9	25.47		46	138570	107.7	112.37		23	45549	40.2	35.29		38	137000	51.2	34.28		29	95972	36.2
42296	22:21:00	22	1323.6	1.5	20.95		65	90220	32.3	412.15		60	91630	32.5	416.1		57	93990	33.3	440.94		754	41266	15.2	75.41		37	29172	40	47.71		44	140210	99.1	69.7		21	20107	15.1	15.21		35	140950	51.1	15.41		28	103320	37.1
42297	00:51:00	28	1336	1.5	47.99		64	91054	32.8	411.21		63	89540	32.1	434.11		66	92033	32.8	447.48		897	18652	6.8	62.48		35	32632	34.4	39.08		42	139200	121.9	97.58		19	22683	15.6	15.69		36	154670	55.3	21.7		29	112830	40.7
42297	03:21:00	15	1215.1	1.3	30.86		79	90359	32	433.02		78	93141	34	445.81		80	91698	32.8	431.87		619	39238	13.8	65.91		36	32672	35.9	41.66		42	129730	93.2	68.57		19	18046	12.5	17.02		33	118320	44.3	25.5		27	98595	34.8
42297	05:51:00	12	1189.9	1.1	17.15		102	87261	31.5	402.12		103	88013	31.5	411.22		102	86089	30.9	394.66		886	21473	7.9	57.38		37	31691	28.1	36.19		37	89058	46.9	31.08		17	16025	11	10.27		33	110030	40.1	18.87		26	98600	35.1
42297	08:21:00	10	1162.8	1.1	13.9		433	1782.7	1.3	24.6		447	61442	22.9	308.97		325	1596.2	1.3	21.79		780	27124	9.7	80.59		41	13997	5.7	48.37		43	103410	48.9	130.42		23	46775	31.2	37.44		37	92201	44.8	137.37		21	42590	16.1
42297	10:51:00	11	992.04	1.2	3.77		1256	2061	1.5	49.03		144	1305.5	1.1	9.94		1022	1898.4	1.7	44.63		149	1266.7	1.1	6.77		26	10970	4.7	21.98		36	55208	23.4	48.55		26	90052	55.3	58.58		38	38963	15.6	58.77		21	38394	14
42297	13:21:00	10	938.14	1.1	4.38		135	1150.7	0.7	9.81		806	1665.7	1.2	33.82		152	1104.6	0.9	10.37		58	1009.1	0.8	6.67		22	10705	4.4	15.93		34	76510	31.4	69.56		16	33219	17.6	15.5		35	54106	21.1	82.7		20	33379	12.7
42297	18:19:00	188	7677.9	3.2	29.85		116	1089.9	1.2	4.09		77	1051.7	1	1.87		199	1190.1	1.2	8.06		189	2236.8	1.6	10.43		22	8571.9	3.5	9.3		31	42012	14.9	28.86		18	41249	21.8	16.21		32	56419	20.2	67.12		26	28510	10.3
42297	20:49:00	420	20930	8.1	41.73		756	21873	8.3	75.01		141	1103.5	1.4	8.03		331	1221.8	1.2	15.39		41	970.59	1.2	4.37		33	9284.7	3.8	13.49		33	49098	17.4	33.12		22	67299	37.2	31.79		32	29966	11.2	24.64		29	44010	15.2
42297	23:19:00	577	4419.2	2.4	24.07		131	1156.9	1	5.67		731	21445	7.6	70.38		401	1192.6	1.1	15.47		46	900.71	1	1.92		23	7658.5	3.5	7.19		32	71136	29.3	47.06		20	62853	29.9	21.96		32	25334	9	20.41		29	17857	7
42298	01:49:00	28	942.17	1.1	1.74		127	1211	0.9	6.38		84	6760.1	2.8	6.36		634	21023	7.4	63.59		53	967.6	0.9	3.73		23	7563.8	3.1	6.5		28	38658	13.9	22.29		27	116780	54.8	48.95		27	31928	12	43.02		25	22406	8.1
42298	04:19:00	10	936.95	0.9	1.5		115	1099.1	0.9	5.82		82	1051.6	1	3.4		323	3317.5	1.9	12.07		56	2266.8	1.6	6.79		22	6852.7	3	7.82		25	32616	11.3	22.42		17	48233	21.2	16.13		26	41131	14.3	54.11		21	25197	8.8
42298	06:49:00	9	897.2	1	1.42		648	21171	7.4	66.42		112	997.88	0.8	11.83		376	1251.3	0.9	17.49		96	2358.9	1.5	10.97		26	6825	2.9	11.67		25	36374	14.3	34.54		20	72860	32	25.46		24	22227	7.8	20.98		23	42362	15
42298	09:19:00	9	958.43	1.1	4.32		90	991.63	0.8	5.42		595	20102	7	61.15		460	1284.2	1	16.89		64	944.36	0.8	6.85		22	6034	2.7	7.19		26	41010	13.8	45.18		23	89017	38.5	33.27		24	24320	9.7	31.81		20	22051	7.9
42298	11:49:00	11	911.12	1.1	5.2		88	952.35	0.7	2.39		114	1326.3	0.9	5.94		575	18842	6.6	56.28		53	945.58	0.9	6.72		22	6121.5	2.7	10.23		27	19906	7.7	22.1		19	56695	22.1	22.1		23	27747	9.9	27.78		18	26058	9.4
42298	14:19:00	8	896.53	0.8	5.02		91	947.26	0.9	4.11		69	1052.3	1.1	4.8		305	9134.2	3.6	23.9		47	952.22	1	8.22		19	6353.4	2.7	10.69		26	19414	7	18.66		20	79393	34.5	30.06		2	656000	72	413		19	26895	9.4
42298	19:40:00	495	14025	5.8	48.46		90	1065.7	1	13.82		48	1000.5	0.9	9.18		100	1021.9	0.9	12.66		534	13622	4.8	33.19		27	4110.7	2.1	16.47		30	16732	6.3	22.78		23	83972	37.5	40.61		23	36815	12.5	55.88		19	28502	9.8
42298	22:10:00	385	27484	10.3	55.72		672	18988	6.5	59.91		85	1054.4	0.9	6.92		111	1039.9	1	10.11		411	35959	12.8	43.92		28	4439.1	1.9	17.66		29	24428	9.2	40		22	73697	31.5	41.32		24	23525	8.2	24.97		21	43783	15.3
42299	00:40:00	420	22575	8.6	44.95		154	24423	9.1	41.07		582	18573	6.4	63.72		253	1193.1	0.9	19.77		481	30995	11.3	31.12		28	4431	2.3	16.67		30	23860	9.2	28.17		22	65855	27.1	32.28		24	22281	7.8	25.04		19	22730	8.1
42299	03:12:00	587	5224.8	2.3	25.16		145	20840	7.9	18.06		82	25409	9.8	37.18		705	18041	6.4	56.74		489	27010	9.9	33.62		32	4499.4	2.1	12.01		30	32131	12.2	31.76		24	68679	27.3	31.18		23	25865	9.5	37.59		21	20919	8
42299	05:42:00	14	902.05	0.7	5.18		59	963.84	1	7.09		36	915.27	0.9	9.72		217	3332.9	1.6	15.73		614	14204	5	30.33		28	4021	2	9.6		26	28435	10.6	22.7		21	61172	24	21.46		21	38339	14.4	59.19		17	19184	6.9
42299	08:12:00	7	898.84	1	5.76		561	16796	6.1	49.22		60	964.43	1	5.89		246	2493	1.4	12.7		457	37809	13.4	44.41		25	3796.1	1.7	11.7		24	28761	10.6	29.63		19	48628	18.9	16.36		22	3	981	598		18	26505	8.8
42299	10:43:00	9	992.05	1.1	8.03		198	27711	9.4	88.14		511	1475.4	1.1	18.53		224	1167	1.1	11.96		544	33190	12.1	35.94		30	4251.9	1.9	10.98		28	21654	7.6	30.15		20	46462	18.7	16.4		21	22107	7.7	25.64		20	28510	10.2
42299	13:15:00	9	979.09	0.8	7.52		161	17271	6.4	25.35		332	21212	7.1	68.21		413	1396.8	1	16.31		466	28960	10.6	30.99		29	3945.1	1.9	9.51		32	17455	6.6	19.16		20	54216	21.9	20.63		22	21691	7.6	23.01		20	16782	6.1
42299	18:10:00	355	13090	5.2	47.44		110	1033.4	1	6.02		47	2109.6	1.3	5.08		52	1043.5	0.8	0.03		572	18260	65912	26.91		36	12034	4.5	19.62		28	18963	7.2	25.8		19	38004	15.1	17.03		21	41379	14.4	54.85		17	14283	5.2
42299	20:40:00	316	23346	8.9	49.88		544	16283	5.7	58.52		74	980.77	1.2	7.59		73	1152.5	1.2	20.65		519	54375	19.6	44.55		40	14127	5.2	30.44		30	17376	6.1	23.34		19	36239	14.7	16.68		22	23088	8	26.85		17	19500	6.9
42299	23:10:00	366	21183	8.3	43.26		167	23799	9.1	41.9		544	16586	5.8	53.98		120	1100.6	1	9.48		570	57938	21.1	61.89		44	11956	4.4	15.99		33	26465	9	42.63		20	30930	12.1	9.82		23	22108	7.7	26		20	11925	4.6
42300	01:42:00	451	5	217	293		141	10285	4.3	23.23		53	7414.4	3.1	17.38		566	15962	5.8	51.76		781	49460	17.9	63.07		51	11879	4.4	19.82		34	14614	5.7	18.64		27	83882	34.1	0		24	24273	8.6	31.19		19	13972	5.4
42300	04:12:00	465	15351	5.7	49.38		105	1243	1.3	28		61	3058.3	1.8	23.16		93	1265.2	1.4	15.31		984	29677	10.5	49.53		48	11913	4.5	22.52		34	16792	6.6	22.62		23	43041	17.6	13.86		24	38747	14.7	57.68		19	16107	6.3
42300	06:42:00	342	26070	10.1	63.67		572	16929	6.3	63.95		95	1204.7	1.1	14.01		87	4796.9	2.2	20.66		799	52902	19.5	87.06		49	14635	5.4	34.12		34	15712	6.3	29.55
42300	18:51:00	565	25527	9.8	91.72		174	1541.1	2	26.99		121	34564	13.2	46.39		99	18901	7.9	41.78		1383	41796	15.3	96.53		55	23105	8.2	48.41		33	53743	19.5	42.72		23	26435	12.3	13.1		27	66715	24.9	54.56		22	49439	17.7
42300	21:21:00	375	35985	13.8	59		733	27627	9.9	86.65		83	1349.3	1.2	9.34		161	11292	4.8	27.83		1140	46030	18.7	86.91		46	21316	7.7	37.5		32	62625	22.6	44.87		23	37794	16.2	22.25		25	48882	17.3	42.22		25	71440	25.2
42300	23:51:00	372	29854	11.9	55.37		318	32619	13.2	60.44		754	27362	9.4	83.29		82	1421.4	1.2	7.41		1042	40242	16.5	67.4		42	16901	6.6	25.44		30	60075	22.6	37.37		20	31958	12.6	5.31		22	41983	15.8	39.41		19	37461	13.9
42301	02:21:00	536	5537.8	2.7	21.1		242	26269	10.2	40.13		170	20169	8.1	39.07		460	15990	5.9	50.4		931	35000	13.3	57.29		41	18694	7.3	28.96		28	45159	17.1	23.19		21	42157	16.8	6.36		20	46098	17	42.21		20	49153	17.8
42301	04:51:00	560	23702	8.3	76.19		216	1359.1	1.1	9.47		80	11974	4.7	22.22		78	2052.8	1.5	10.58		836	26627	9.9	53.41		36	15769	5.8	24.08		25	26596	9.9	9.38		18	26862	11	3.82		21	65718	24.7	64.95		19	53291	19.4
42301	07:21:00	355	26837	10.7	47.51		551	21025	7.5	69.72		105	1290.1	1.1	12.29		103	12777	5	22.84		842	36248	14.4	77.63		38	16209	6	38.87		27	29481	11.2	20.72		19	12230	4.9	11.08		24	31413	11.6	28.63		23	45957	16.1
42301	09:51:00	614	9143.3	3.7	26.42		154	5714.7	2.2	10.84		652	22525	7.8	73.14		119	1181	9683	189		941	35078	13.6	64.49		55	11646	4.6	17.98		54	31136	11.5	14.59		23	8109.6	4.6	5.3		40	17160	6.8	16.7		35	19725	7.3
42301	12:21:00	670	16783	5.7	51.75		437	22620	8.4	37.9		196	1774.2	1.3	14.58		462	13797	5	49.08		966	34439	13.1	62.4		53	11525	4.5	16.61		44	21851	8.1	9.06		23	16448	9.3	8.38		33	28938	11	25.19		27	14564	5.3
42301	14:51:00	603	19823	6.9	70.71		155	1347.6	1.2	11.36		183	12021	4.6	17.6		178	15611	6.5	24.43		932	29495	10.8	55.75		43	14691	5.6	25.95		36	43327	16.6	16.34		20	19893	10.8	12.17		28	69142	26.6	64.59		21	26721	9.2
42301	17:21:00	52	1238	1.2	27.93		500	19391	6.8	99.38		80	1348.8	1.3	43.47
42301	18:09:00	48	1162.1	1.1	33.86		389	18239	6.6	53.72		111	1248.8	1.1	16.24		169	8977.6	3.9	30.22		614	34892	13.4	63.06		213	13828	5	39.25		42	51233	17.8	55.61		32	86105	42.4	27.76		24	56699	22.5	63.1		17	19880	7.9
42301	20:46:00	11	1179.7	1.2	9.09		459	18775	6.8	58.77		129	1434.7	1.2	8.05		130	1316.5	1.1	9.52		701	36216	14	59.26		35	15964	7.4	21		27	44738	18.1	26.26		17	25714	11.1	9.36		21	37246	14.5	24.36		14	21026	8.7
42301	23:16:00	9	1108.6	1	5.63		327	29342	11	43.68		488	23458	8.1	71.36		128	1489.7	1.2	13.6		643	35023	13.1	55.78		33	13398	5.4	21.16		27	46591	16	58.42		27	101020	40.6	19.52		20	32884	12.1	34.36		15	13506	5.4
42302	01:46:00	10	1197.6	1.2	5.06		234	28842	10.7	33.9		226	27811	10.4	42.14		442	22151	7.6	66.08		633	30914	11	47.3		35	11739	4.6	17.41		24	29205	10.6	33.84		35	171120	69.4	37.3		20	24248	8.4	35.79		14	13937	5.3
42302	04:16:00	9	1176.6	1.3	14.66		77	2644.3	1.6	14.82		239	24911	9.3	46.58		133	12776	5.7	28.49		616	25682	9.1	54.93		31	10423	4.4	27.23		23	26389	10	35.98		23	77239	29.5	23.43		21	37198	13.3	59.34		14	14682	5.5
42302	06:46:00	8	1103.7	1.1	9.12		425	19469	6.9	60.79		60	1961.9	1.4	9.86		103	10414	4.2	26.08		571	37286	13.8	58.11		32	10293	3.8	17.63		25	24368	8.6	27.18		23	72069	26.1	20.32		20	22812	8.7	29		14	14784	5.6
42302	09:16:00	7	960.8	1.1	3.58		341	25817	9.7	61.98		448	18409	6.5	52.13		148	1252.2	1.1	7.22		647	35123	12.7	49.05		35	8945.4	3.8	10.06		31	36283	12.8	45.23		17	24711	9.4	4.4		23	13497	5.3	15.04		15	8740.4	3.8
42302	11:46:00	10	935.28	1.2	8.21		245	20877	7.8	46.2		196	24207	9.2	53.45		440	15468	5.7	45.31		644	32773	11.8	43.67		39	9585.3	4	13.5		35	15709	6.2	13.27		31	103790	40.1	28.67		27	22412	7.9	23.95		15	5591.3	2.8
42302	14:16:00	8	890.06	1.1	4.13		87	1061.7	1	3.72		349	20100	7.3	45.79		162	13139	5.2	64.7		637	28105	10	41.6		37	11341	4.5	25.95		33	19399	7.9	14.66		22	53810	20.7	12.38		25	4	422	78		14	12691	5.1
42302	16:46:00	8	952.44	1	4		398	18539	6.9	52.01		49	1162.8	1	2.82		103	6517.7	2.8	12.02		635	42901	15.9	60.23		37	12140	4.7	23.4		29	27216	9.8	28.98		24	84427	33.3	27.67		21	33863	13	28.64		14	20220	7.3
42302	19:33:00	11	1100.7	1.3	18.56		34	1178.4	1.1	15.11		314	19384	7.3	54.26		117	11729	4.9	37.89		621	27783	9.9	50.55		31	10120	4.2	25.22		25	25411	10	34.3
42302	21:04:00	445	17493	6.4	58.18		42	1233.4	1.4	17.43		251	23880	8.9	43.93		112	12636	5.1	37.29		596	26367	9.4	42.88		35	13753	4.9	27.47		24	20920	8.1	26.2		22	61927	22.6	18.53		21	51444	18.3	70.91		15	19604	7.1
42302	23:34:00	254	30519	11	59.29		377	22952	8.1	63.97		37	1247.5	1.3	9.8		85	15167	5.7	23.08		565	40011	14.7	57.75		33	21470	7.8	39.85		24	24803	9.6	29.14		20	43538	15.6	10.89		19	33784	13.7	38.87		20	31108	11.2
42303	02:04:00	240	29202	10.5	49.96		176	29290	11	48.97		387	22526	8	63.35		88	1149.8	0.9	8.52		570	38649	14.1	50.53		33	15715	6.2	22.07		25	54075	19.6	61.5		18	45030	16.2	7.8		19	27725	10.1	27.22		14	19588	7.2
42303	04:34:00	271	27567	9.6	42.79		190	27399	10	43.99		187	28087	10.4	52.93		253	13562	4.8	38.81		607	33527	11.8	43.63		34	16291	6.1	23.02		23	28097	10.2	25.18		19	51368	18.2	9.84		17	36266	13.3	40.66		14	23749	8.6
42303	07:04:00	358	22063	7.5	58.79		89	1294	1	8.19		142	26524	9.7	36.61		98	14027	5.4	29.01		611	26528	9	38.72		33	15428	5.7	23.31		23	26717	9.7	26.55		19	39942	14.5	10.77		20	60860	22.4	51.75		14	22530	8
42303	09:34:00	252	30939	11.4	61.57		395	21487	7.5	63.51		56	1373	0.9	5.88		79	12673	4.8	21.54		576	40332	14.7	58.08		35	19100	6.7	34.48		24	17964	6.8	24.48		16	14875	5.8	7.34		20	22447	8.8	21.33		15	30052	10.7
42303	12:04:00	271	29726	10.7	48.43		314	29063	10.7	53.92		410	22612	7.9	62.78		113	1167.1	1	12.12		610	40799	14.7	52.28		38	14927	5.6	25.74		29	43896	16.2	43.71		17	25132	9.4	4.92		20	26048	10.1	26.72		15	20535	7.4
42303	14:34:00	356	24286	8.6	53.23		298	27166	9.8	45.94		76	26830	10.1	42.87		334	15969	5.7	48.76		665	35316	12.4	51.02		45	11111	4.1	22.24		30	11512	4.9	13.58		18	8907.1	3.9	5.08		21	24668	8.7	26.42		7	191000	714
42303	17:04:00	400	19755	6.6	61.46		167	1452.5	0.2	14.07
42303	19:17:00	28	1949.3	1.4	7.24		103	1085.3	0.9	5.39		66	15028	5.6	188.32		72	7056.7	3.2	49.52		602	24734	8.7	37.36		31	13054	4.8	19.31		22	28372	10.3	26.57		18	37650	13.8	15.03		18	37833	13	51.69		14	12833	4.8
42303	21:47:00	14	1982.6	1.3	13.64		353	18491	6.7	64.74		117	1767.6	1.4	14.04		84	9321.8	3.7	42.28		494	40488	15	61.02		30	15715	5.7	30.56		22	27255	10	36.74		17	33269	12.1	7.06		16	25613	9.3	34.62		15	27755	9.7
42304	00:17:00	12	2211.8	1.4	23.2		68	20461	8.1	55.37		342	18262	6.8	53.69		100	1186	1.1	5.55		501	36343	13.2	47.27		29	13622	5.4	20.33		22	47278	17.2	55.79		22	85955	31.7	12.44		15	23314	8.5	24.29		13	16143	6.3
42304	02:47:00	12	1665.1	1.3	28.23		219	22891	8.4	60.65		79	23339	8.8	61.32		242	14324	5.1	65.92		434	32251	11.5	53.88		27	12511	4.5	37.19		19	27776	10.7	56.42		23	106120	41	27.25		15	24825	8.9	35.36		13	14186	5.6
42304	05:17:00	10	1560.2	1.3	10.19		126	1055.5	1	6.36		52	11198	4.2	28.86		66	10330	4.3	27.3		482	24373	8.7	43.13		25	11180	4.5	20.67		17	23042	8.5	28.09		17	53978	19.7	13.22		15	31209	11	48.5		12	16592	6.2
42304	07:47:00	13	2405.5	1.8	8.54		285	16422	6.3	51.11		78	1083.4	1.1	5.09		55	6190.3	2.9	11.07		413	38767	14.4	53.98		26	11943	4.6	23.47		18	17337	6.1	21.87		17	54641	20.1	11.98		16	19287	7.3	24.4		15	21314	7.3
42304	10:17:00	17	2293.2	1.3	8.57		364	22986	8.4	44.29		294	15084	5.2	43.14		83	1050.5	1.2	4.64		564	39084	14.2	51.41		41	8141.9	3.5	10.69		32	32069	11.9	46.8		18	20942	8.3	1.29		28	13544	5.4	17.92		27	8295.5	3.4
42304	12:47:00	21	1540.9	1.1	13.78		194	7727.1	3	15.67		180	19398	7.3	33.88		97	11968	4.6	26.26		555	51490	19	70.11		59	9646.5	4.9	14.02		53	8512.3	4.3	6.52		22	6442.1	3.8	4.87		30	34743	15.2	41.06		23	11839	4.4
42304	15:17:00	18	2369.9	1.8	15.9		265	1368.9	1.3	11.17		62	1298.4	1.1	4.52		81	10342	3.8	28.89		624	40560	15.1	71.71		35	18613	7	38.16		28	32960	12.8	41.09		21	46718	18.9	29.22		23	48058	17.4	72.1		18	34287	12.2
42304	19:19:00	21	1922.8	1.8	14.88		30	1268.3	1.1	3.23		71	7063.2	3.2	26.09		46	8469.1	3.8	18.08		520	23666	8.6	44.22		27	9978.9	4.2	22.76		21	25498	9.6	25.11		20	68398	25.3	14.8		16	34535	12.8	50.58		10	15241	5.8
42304	21:49:00	14	2700.9	2.1	7.98		237	20191	7.4	48.18		51	4436.5	2	13.6		31	1469.4	1.3	6.02		427	40028	15	56.81		28	12002	4.9	42.14		20	27218	10.6	39.5		20	65583	23.7	13.06		15	21464	8.4	33.77		12	21787	7.9
42305	00:19:00	13	2297.9	1.6	4.28		92	24442	9	42.05		235	20583	7.3	47.75		44	1135.6	1.2	2.62		436	37531	13.5	44.91		29	10622	4.4	12		22	43664	15.9	54.97		19	48858	17.4	15.52		16	22029	8.2	28.45		11	14814	5.9
42305	02:49:00	13	1733.9	1.2	7.62		37	9890	4.1	28.65		74	15473	5.8	38.53		196	16035	5.8	46.68		430	31943	11.3	42.82		27	10311	4.1	18.59		21	27484	10.8	28.26		19	66799	24.3	12.24		16	26521	9.8	37.75		11	14402	5.8
42305	05:19:00	10	1841.5	1.4	12.39		67	1079.5	1.2	4.21		41	16811	6.1	26.74		36	11550	4.6	19.01		440	23423	8.2	27.27		25	10188	4.2	13.55		18	30433	11.7	29.64		19	68505	25.2	14.16		15	40430	15.6	41.13		10	16278	5.9
42305	07:49:00	11	2359.9	1.5	10.98		233	19912	7.2	52.06		78	5914	2.7	12.09		75	1137.8	1	5.05		419	41002	15	53.93		29	11039	4.4	13.81		23	26622	9.9	29.43		18	33916	12.3	3.57		21	17448	6.8	15.39		16	20464	7.3
42305	10:19:00	17	1742.7	1.1	1.23		92	1190.3	0.9	1
42305	10:53:00	230	12517	5	22.2		116	1207.1	1.1	2.13		53	977.33	1.1	-2.34		68	1068.1	1	-0.19		434	50920	18.3	64.3		50	9076.3	4.3	4.33		49	13072	6.2	0.22		20	4795	2.5	-4.9		32	12378	5.8	2.68		23	5133.7	2.6
42305	13:23:00	33	1104.1	1.4	-0.47		116	1930	1.3	0.53		33	1139.8	1.2	-0.11		38	1093	1.2	-2.12		389	65668	25.2	84.98		40	11329	7	3.84		34	9253.9	4.6	1.27
42305	19:24:00	261	13846	5.9	51.25		70	2314.3	2	99.6		147	19637	7.5	47.06		23	1141.2	1.1	8		518	28410	10.2	34.58		33	11879	4.8	18.39		24	13056	5.4	10.57		23	85703	30.6	24.12		17	22226	8.2	29.92		15	15427	6.2
42305	21:54:00	116	27955	10.8	52.61		238	13508	5.2	33.54		94	1486.9	1.4	17.17		19	1054.7	1.2	3.19		491	35400	13.2	57.67		32	13719	5.3	20.87		21	14646	5.8	17.65		20	57094	19.9	25.93		14	16650	7.3	18.81		15	19807	7.5
42306	00:24:00	135	23383	9	50.87		103	24344	9.5	55.66		236	12882	5.1	34.15		23	1023.7	1.1	3.56		489	32015	12.1	52.12		30	10290	4.7	14.75		23	22378	8.5	29.08		20	61059	22.1	21.88		15	14312	6.1	13.96		14	12820	5.4
42306	02:54:00	181	10066	4.1	27.18		71	15663	6.1	31.57		48	9936.8	4.5	24.16		58	3218.6	2	8.47		454	29123	10.5	48.01		33	9195.6	4.1	12.11		21	10792	4.7	7.65		22	67683	24.2	22.45		16	12514	5.1	12.87		15	10724	4.5
42306	05:24:00	176	10689	4.2	29.88		64	1511.4	1.4	9.22		47	7437	3.3	12.2		14	909.83	1	-1.39		465	22646	8.3	41.13		27	8620.7	3.7	10.51		19	12513	5.1	9.58		16	38666	13.8	11.52		14	13924	5.5	18.85		12	11570	4.6
42306	07:54:00	97	22361	8.5	47.66		190	10431	4.3	28.63		66	2217.2	1.4	11.46		17	989.19	1.2	-0.32		426	32508	12	64.18		30	10211	4.3	15.12		23	7928.6	3.7	4.24		15	12353	5	0.12		21	8763.9	4.3	4.12		21	17336	6.4
42306	10:24:00	144	22286	8.1	43.89		161	18226	7.1	40.62		51	1314.9	1.3	1.55		58	1109.1	1.1	1.15		496	33951	12.6	46.91		64	7100	3.6	4.31		37	24021	9.1	20.95		18	11891	4.8	-1.22		24	9519.8	4.5	3.68		24	6021.6	2.8
42306	12:54:00	172	10660	4.4	25.22		131	10599	3.9	18.86		51	6479.9	2.9	9.53		168	10027	4.1	21.34		496	29238	10.5	42.81		52	8758.7	4.6	5.59		31	4753.6	3.1	-3.11		21	30745	11.7	2.98		21	18857	8.2	9.41		20	11354	5.1
42306	15:25:00	177	11457	4.3	25.81		30	998.45	0.9	-0.32		52	4819.5	2.4	8.3		51	4870	2.5	8.42		438	23133	8.5	33.93		33	12765	5.4	8.64		23	11561	5.2	3.88		22	23084	8.7	9.91		1838500000000000	360000	627	165		17	22139	8.4
42306	17:54:00	96	22499	8.7	432		179	13407	5.3	37.85		44	1269.5	1.4	22.32		53	6991.2	3	23.59		371	38159	14	53.04		32	16676	6.3	23.75
42306	19:26:00	200	10667	4.4	35.87		35	1137.5	1.2	27.94		34	3943	2.4	30.89		57	8623.3	4.1	41.09		392	20738	7.6	40.51		33	11659	4.8	25.07		24	24114	9.8	24.35		22	52467	19.4	15.18		17	29416	13.3	12.91		17	34317	13
42306	21:57:00	85	21620	8.4	55.86		157	12977	5	54.17		23	1029.2	1.2	7.8		34	1147.8	1.2	11.05		297	34764	13.3	59.29		26	15064	6	30.53		19	23297	9	22.06		19	61543	22.7	11.2		16	38498	16.6	8.56		14	33321	12.7
42307	00:27:00	83	16898	6.4	42.05		29	1660	1.4	3.29		13	766.85	1	3.78		43	978.07	1.2	1.87		272	31949	11.7	41.58		24	10675	4.8	15.94		21	43878	16.7	33.61		18	59063	21.3	10.33		14	35546	14.7	9.53		14	31993	12.1
42307	11:48:00	130	7933	3.3	19.47		35	1053	1.1	2.28		66	2573	1.7	5.75		165	12068	4.8	29.09		458	29768	10.7	40.03		44	9477.3	4	10.84		30	12908	5.4	4.2		23	45904	16.4	3.04		20	23156	8.3	7.57		21	13820	5.4
42307	14:18:00	138	12843	5.4	30.87		58	1268.4	1.1	4.2		15	837.84	0.9	5.29		55	6786.6	3.2	18.65		417	35169	13.3	48.35		36	12356	6.9	13.79		26	10575	5.2	5.37		20	33437	1.3	3.16		18	19491	9.4	9.82		19	38804	16.3
42307	16:48:00	102	24500	10.1	327.96		40	4471	2.4	25.5		14	858.9	1.5	11.83		23	1052.7	1	13.28		327	39805	15.2	56.13		24	13367	6	21.75		21	34385	12.5	14.66		16	42007	15.4	6.28		15	35590	13.8	13.9		14	47332	18.1
42307	19:18:00	66	13745	5.4	69.67		79	18923	7.4	132.14		17	1153.7	1.3	7.71		61	1275.8	1.3	48.97		306	34344	12.5	43.04		23	8392.7	3.9	10.09		19	31743	12.5	21.05		17	39827	13.8	3.34		15	22569	9	9.88		13	24931	9.6
42307	22:09:00	105	9560.5	4.2	26.77		20	1041.1	1.2	5.56		27	3215.1	1.9	29.86		30	8961.2	4.1	31.56		316	21850	7.9	25.25		18	4976.8	2.5	11.19		17	10557	4.6	3.36		13	27199	9.6	7.52		13	24875	9.1	22.9		11	21341	7.9
42308	00:39:00	44	22051	8.9	64.74		88	11375	4.6	28.11		12	991.07	1.1	6.03		35	1815.4	1.3	9.74		250	36347	13.3	52.77		18	5540.7	2.9	11.76		14	6973.7	3.2	4.97		12	19914	7.2	3.51		11	15168	6.3	11.62		11	27419	10.1
42308	03:09:00	46	17688	6.7	46.27		50	19448	7.9	59.53		11	961.35	1.2	4.01		51	1115.1	1.3	6.86		258	32489	11.6	41.14		18	5272.1	2.8	7.67		16	22477	8.8	22.46		12	32244	11.8	10.01		10	14953	6.2	10.55		10	17908	7.1
42308	05:39:00	75	9322.8	4	26.41		42	33806	12.3	45.34		16	20587	7.6	30.96		98	12702	5	25.39		246	25969	9.4	32.41		19	5725.3	2.9	5.37		12	5975	2.9	2.2		13	33306	11.9	8.17		9	14156	5.6	10.56		9	8233.9	3.8
42308	08:09:00	150	16090	6.1	28.65		49	1117.3	1.2	5.31		36	11540	4.7	16.06		37	22280	8	25.92		327	19919	7.6	27.96		22	6193.8	2.8	7.81		19	6238.5	2.9	4.61		14	9578.4	4.1	1.76		17	24454	9.2	25.68		13	17859	6.7
42308	10:39:00	109	54361	19.6	84.11		274	17609	6.3	35.18		23	919.34	1.3	5.56		108	1150.7	1.3	8.79		7	714000	924	801		36	8519.6	3.7	8.39		37	13747	5.8	10.54		20	6910.3	3.1	0.13		25	12257	5.3	7.38		19	38126	13.9
42308	13:09:00	216	50971	18.7	73.07		257	45657	16.7	74.41		29	992.47	1.3	8.16		115	1116.2	1.4	133930000000000		447	38867	14.7	72.9		35	8796.2	4.5	12.18		31	32946	14.4	27.84		19	11371	4.8	4.08		22	26625	11.1	16.98		18	24257	9.9
42308	15:39:00	365	37655	13.2	65.15		315	53111	19.3	72.02		54	38196	14.4	66.48		613	20856	7.7	57.03		407	31095	11.7	39.42		30	8725.1	3.9	6.01		25	35217	15.3	24.47		23	77753	28.2	22.61		17	25880	10.1	37.38		16	34371	13.1
42308	18:13:00	605	20801	7.8	78.89		50	1211.9	1.3	5.49		186	5349.5	2.7	13.7		107	21123	8	55.93		348	20437	8.1	29.7		23	8045.7	3.8	15.7		21	42532	16.7	35.59		17	47702	17.2	15.5		14	36561	14	43.13		14	31232	11.8
42308	20:43:00	266	70878	26.1	164.75		703	21805	8.1	62.1		28	1097.7	1.2	5.92		276	1479.8	1.4	18.38		325	36763	15	67.27		25	9597.4	4.4	17.51		22	43237	17.1	33.33		17	47580	17.1	17.57		14	33668	13.8	29.61		15	42561	15.7
42308	23:16:00	334	62710	23.7	120.86		225	37594	15.3	99.33		77	1281.3	1.5	3.29		276	1396.1	1.6	10.49		294	32885	12.9	51.89		21	9183.4	4.2	11.89		22	58468	22.7	44.42		14	38560	13.5	10.77		13	26648	10.7	26.67		13	32625	12.8
42309	01:46:00	496	26266	9.8	52.19		297	17479	7.1	29.94		33	1345.6	1.4	6.15		521	5575.8	2.8	23.38		295	28046	10.7	38.1		24	5918.5	3	5.59		19	39423	15.5	27.21		17	58388	20.7	20.65		12	24079	9.2	25.77		11	27954	10.7
42309	04:16:00	641	17831	7	51.21		240	1878.5	1.5	6.43		60	7209.1	3.3	2.34		303	27091	11.1	76.03		264	19025	7.3	25.2		20	3377.4	2.1	3.7		15	22076	8.7	13.78		12	27168	9.5	6.77		11	29272	11.2	40.11		10	23056	9.1
42309	06:46:00	322	33395	13.5	102.56		642	6589.8	3.4	28.55		32	1128.3	1.5	0.1		287	1428.9	1.5	9.36		241	31249	12.9	53.28		21	7651.2	3.5	10.81		17	29846	12	25.94		12	20606	7.5	6.97		11	25425	10.5	25.8		11	33279	12.4
42309	09:16:00	377	53219	20.1	110.3		359	33794	13.7	103.12		94	1289.8	1.3	7.94		411	1465.3	1.6	15.47		317	31860	12.2	52.3		27	7242.3	3.8	12.36		24	37539	14.5	37.76		7	3000	358	0		18	17135	7.4	27.11		17	21932	8.7
42309	11:46:00	648	32256	11.8	69.44		146	4163.5	2.2	9.48		63	1593.2	1.5	4.18		434	4549.2	2.5	21.23		543	35864	13.5	69.97		39	2669.4	1.9	11.89		33	14742	6.8	7.18		19	8077.5	3.7	4.11		26	29107	15.1	23.52		21	17242	6.7
42309	14:16:00	742	18534	7.4	57.87		103	1209.2	1.1	8.85		20	913.82	1	3.17		281	25531	11	85.24		435	23935	9.2	47.9		26	6438.2	3.3	11.84		28	32622	14.2	25.86		18	20665	8	5.58		22	30382	14.1	24.83		17	27592	11
42309	18:14:00	631	23049	9.3	64.42		63	1406.6	1.4	4.81		23	1205.1	1.1	3.05		113	10675	4.6	29.92		307	20807	8.5	25.19		24	12055	5.2	20.42		22	58593	24.5	48.02		18	62701	22.6	18.95		15	46414	24.8	21.29		13	36416	19.7
42309	20:46:00	288	46774	17.8	139.97		610	19878	7.9	59.29		29	1000.7	1.3	5.34		191	1261.3	1.2	10.41		279	35953	14.9	60.68		23	11.261	582	458		21	56978	22.9	37.39		17	57390	20.2	13.51		13	45754	21.4	9.85		12	33408	16.2
42309	23:16:00	342	43416	16.9	98.35		140	28357	11.4	74.53		24	1134.8	1.1	1.85		150	1257	1.3	4.21		264	31061	13.2	50.83		22	9650.4	4.6	13.55		22	71332	29.1	50.07		17	64420	22.6	15.24		17	58571	25.9	11.51		13	46576	21.2
42310	01:46:00	387	33811	12.7	99.79		385	9536.2	4	14.98		41	11316	4.9	25.86		267	11371	4.9	30.48		274	26888	10.6	41.92		24	7941.2	3.9	11.72		19	34874	13.9	18.77		19	69379	24.8	20.91		14	42885	17.7	5.38		13	35643	15
42310	04:16:00	497	17586	7.1	52.77		355	1788.1	1.6	8.93		47	2271.8	1.5	1.63		128	6426.9	3.2	17.43		251	17648	7.2	26.31		21	8072.9	3.6	13.68		17	34126	13.6	24.7		13	35861	12.6	6.38		12	34794	14.4	5.78		10	27528	11.4
42310	06:46:00	250	41879	16.1	147.44		356	16994	6.9	47.59		36	1163.8	1.3	0.8		110	1524.5	1.3	1.04		233	31096	13	55.9		22	8524.8	4.1	27.75		17	25806	10.5	19.47		19	41802	15.2	14.64		14	27290	11.2	3.69		12	21922	8.8
42310	09:17:00	366	41428	16	108.27		452	28875	12.4	98.91		72	1551.3	1.5	5.66		222	1325	1.2	7.83		348	31965	12.9	74.24		31	3986.3	2.5	6.79		27	21550	8.9	17.2		16	8084	3	1.91		21	9704.3	4.6	-0.9		16	7454.3	3.5
42310	12:00:00	621	20052	8	62.66		169	1333.3	1.1	13.89		46	1049.9	1.2	3.56		225	4183.2	2.1	14.82		388	19629	8.3	33.9		33	5787.6	2.7	9.34		34	16058	6.7	16.31		18	9242.1	3.6	3.75		22	22245	9	39.8		18	15274	5.8
42310	14:30:00	437	43971	17	132.7		596	20920	8.7	64.79		48	956.56	1.1	1.21		186	1097.1	0.9	8.21		374	36614	16.8	66.6		22	7574.3	3.4	16.5		27	25972	10.2	36.43		44	18505	7.4	17.12		23	13860	6.8	14.25		19	24786	10.2
42310	17:04:00	570	20726	9	86.43		48	1294.1	1.3	89.47		36	1188	1.3	46.26		74	5849.1	3.1	44.03		337	20744	9.3	34.16		24	7420.7	3.9	29.24		22	27768	12	42.55		38	31240	12.2	38.93		19	24176	10.5	51.61		15	20163	8.8
42310	19:34:00	216	45763	18.3	127.35		508	20844	8.7	66.32		58	1315.2	1.4	1.98		50	1247.7	1.2	3.54		302	34511	16.2	62.59		22	8070.7	4.4	22.02		19	28323	11.9	42.61		30	22508	8.6	19.91		17	13895	6.7	17.82		13	25743	10.4
42310	22:04:00	223	42229	16	97.1		108	25011	10.1	66.35		512	21072	8.9	65.04		93	1263.5	1.7	7.23		297	31274	13.8	52.21		25	7473.2	4.1	13.63		20	37929	15.9	69.25		28	30441	11.4	35.57		15	14506	6.5	21.08		13	18906	8.4
42311	00:34:00	319	20493	9	74.33		41	2525.1	1.6	5.07		85	5544.9	2.7	18.62		509	19166	7.9	58.64		282	25625	10.2	39.87		23	6753.1	3.2	9.61		16	23737	9.9	29.05		24	46268	17.4	62.4		17	15338	6.6	25.78		12	17639	7.6
42311	03:04:00	424	18603	7.7	57.36		38	1173.2	1	3.03		55	1198	1.4	1.34		118	7494.8	3.6	25.55		273	18419	8.2	30.94		19	6429.6	3	13.33		15	20009	8.7	27.79		18	17804	6.8	16.55		16	20691	8.6	42.78		11	18210	7.6
42311	05:34:00	213	41273	16	115.95		413	19208	7.9	59.97		60	1230.2	1.4	4.25		124	1195.2	1.4	6.63		241	30759	14	59.74		20	6707.9	3.5	14.89		17	25072	10.4	42.69		21	25411	9.5	29.53		13	13019	6.2	21.14		11	23888	10
42311	08:04:00	238	39668	15.3	95.51		160	9662	3.9	20.69		431	18890	7.6	59.27		171	1235.2	1.4	784		282	28890	12.4	54.48		24	6344.8	3.3	10.08		21	34911	14.6	70.89		24	19395	7.5	22.69		17	12345	5.6	19.27		15	15469	6.8
42311	10:34:00	424	19478	7.7	64.73		86	1205	0.9	3.2		99	1101.1	1	4.09		496	17808	7.5	61.29		363	26982	11	47.25		34	5421.3	2.9	14.42		41	14948	6.5	19.94		33	45673	16.6	54.49		26	10165	4.5	17.04		22	6532.9	3
42311	15:34:00	315	40635	15.6	110.97		447	21458	9.3	66.21		67	1009.6	0.9	3.06
42311	16:05:00	476	20272	9.1	63.36		84	1174.1	0.9	12.82		65	1098.2	1	5.25		99	1828.4	1.3	20.32		355	20047	10	51.03		32	7344.6	3.6	41.88		26	30146	13.9	54.31		31	42211	16.3	49.09		24	24896	10.7	53.28		19	21421	9.4
42311	18:35:00	229	40404	15.3	106.54		349	21141	9.7	113.36		61	1226	1.8	7.33		100	1781.1	1.4	14.4		290	34464	18.3	81.35		28	8074.5	4	24.26		23	31945	13.7	48.11		23	43692	16.8	49.34		17	16185	8.3	25.38		15	27146	11.8
42311	21:05:00	220	37795	14	90.86		98	4455.4	2.7	16.62		392	20577	8.9	61.04		125	1183.8	1.1	4.32		283	30565	14.6	58.36		25	7191.1	3.6	11.42		22	41886	18.4	67.42		20	37526	14.1	32.46		16	14813	7.2	22.69		13	18847	9.4
42311	23:35:00	273	29977	11.4	119.4		67	4704.6	2.6	16		48	1330.6	1.6	6		390	18019	8	58.49		291	25970	11.7	47.32		23	6634.2	3.5	15.78		19	27507	12	36.43		23	61894	23.7	62.91		17	16597	7.4	32.68		14	18273	8.6
42312	02:05:00	370	19782	9.4	67.99		68	1114.8	1	5.9		38	1048.5	1	2.36		89	3052.6	1.8	10.1		283	18595	9.1	31.57		20	6237.8	3.1	11.44		17	26459	11.5	36.99		16	20172	7.5	11.71		14	21034	9.4	43.31		13	18009	7.8
42312	04:35:00	182	36714	13.9	94.6		246	18602	8.3	59.06		44	1152.8	1.1	0.76		93	1357.7	1.5	3.34		253	30845	16.2	68.34		19	6645.7	3.4	16.05		16	27046	11.8	41.88		15	28207	11.1	23.56		13	10622	5.6	15.43		12	23619	10.3
42312	07:05:00	182	35574	13.3	88.1		114	3797.9	2.2	14.24		339	18308	8.1	58.9		106	1161	1.3	2.75
42312	20:28:00	182	53020	21.7	278.41		69	23772	9.4	136.41		51	22841	9.1	152.7		57	23709	9.6	142.2		206	67274	48.1	208.08		34	27309	17.2	55.6		24	47311	23.4	30.32		24	41083	14.6	13.58		20	50976	33	45.21		17	41522	24
42312	22:58:00	215	56265	22.8	285.04		57	26176	10.8	118.18		39	29554	12	169.8		44	21001	8.8	117.1		228	66841	49.7	191.12		24	36001	22.2	44.87		23	57958	28.2	28.98		19	39345	13.8	8.28		16	50523	28.5	37.87		12	41700	21.9
42313	01:28:00	208	54345	22.2	284.22		53	25707	10.5	119.44		32	19305	8.3	89.65		36	15411	6.7	75.99		228	65602	49.5	179.88		23	40655	23.5	35.19		19	63406	30.6	17.9		17	45466	16	6.54		16	59975	32.6	34.41		12	49137	25.2
42313	03:58:00	214	45874	22.5	159.55		47	19980	9.7	67.61		30	17002	8.6	58.42		33	20682	10.9	80.17		240	63499	48.9	188.51		22	41688	22.6	44.17		18	50706	22.7	16.94		15	30386	10.6	5.06		15	53144	26.8	23.28		11	31747	14.5
42313	06:28:00	219	42495	20.9	146.68		44	20147	9.9	61.34		28	19608	9.7	61.71		31	15105	7.5	46.3		240	59883	46.8	170.93		22	37722	19.4	20.26		16	35185	14.9	4.21		13	19678	7.1	0.27		12	38536	18.9	13.04		8	17075	7.6
42313	08:59:00	286	14595	8.3	52.91		23	1081.8	0.9	5.64		23	1081.9	1	3.93		44	2161.1	1.4	4.73		448	25802	15.6	61.87		21	10405	5.1	15.27		18	26450	10.9	21.53		14	8303.6	3.5	3.62		14	21132	10.1	36.2		8	4121.9	2.2
42313	11:29:00	192	23052	29.9	126.77		242	12331	7	43.43		22	859.65	0.9	-3.51		38	930.29	0.8	-1.65		436	30730	27	95.67		21	9142.6	4.8	17.47		17	24245	11	25.12		13	7967.8	3.1	-2.29		13	10002	5.4	8.82		8	12148	5.8
42313	16:00:00	263	18967	10.9	72.76		290	14906	7.7	55.97		65	968.59	0.9	-3.4		156	1077.6	0.9	0.37		300	26535	26.1	98		84	9463.7	4.6	25.1		21	24046	12.1	41.57		17	9480.6	4.1	3.17		13	19081	10.3	37.22		9	11585	5.6
42313	18:38:00	193	24480	12.3	113.21		405	16483	9	66.13		33	929.25	0.9	-2.58		69	1168.7	1.2	-0.83		367	26626	24.6	94.68		20	9091.9	5.1	24.73		15	21555	10.5	40.08		12	7404.8	3.3	1.64		11	9663.8	5.3	17.66		8	11268	6
42313	21:08:00	210	21388	10.1	99.45		49	1618	1.3	2.62		355	15621	8.5	63.12		95	981.28	1	-0.77		352	23095	19.3	83.46		22	7073.9	3.9	12.35		16	31647	17	70.86		12	9922.4	4.5	7.83		9	9336.1	4.8	19.78		7	5436.1	3.3
42313	23:38:00	240	12596	13.3	71.25		35	1529	1.2	0.91		32	1453.1	1	0.63		264	10362	6	42.13		317	18626	12.6	76.44		20	6447.1	3.4	11.15		13	15388	7.8	21.1		14	32012	14.5	47.17		10	9791.4	5.2	24.04		7	6595.7	3.7
42314	02:08:00	287	13213	8	58.52		28	902.63	0.9	-2.14		20	857.28	0.9	-2.6		61	2257.7	1.5	4.14		297	13315	9.6	40.33		17	6191.2	3.5	13.81		12	15161	8	24.87		9	5123.8	2.5	-0.11		9	13311	7.3	39.18		6	6319.4	3.7
42314	04:38:00	153	18275	9	92.33		242	12975	7.5	56.37		25	916.76	0.8	-2.04		61	1801.3	1.4	2.59		255	20914	0.5	0.33		17	7206.9	4.4	21.34		11	16009	8.2	31.77		9	8624.8	4	6.88		8	7085.4	4.4	14.38		6	8780.2	5.1
42314	07:08:00	136	22336	9.8	101.61		47	6496.6	3.5	29.8		231	12552	6.9	51.71		80	878.6	0.8	-2.56		236	18701	14.9	73.58		17	5611.9	3.3	11.57		13	23803	13.3	63.34		8	9480.4	4.5	14.77		9	7456.3	4.3	16.98		6	5057.8	3.1
42314	09:38:00	151	17703	7.6	92.71		43	2909.7	1.9	8.93		113	18224	13.7	88.67		162	5497.9	3.4	20.97		221	16466	9.3	165.22		17	5468.5	3.3	12.71		11	14002	7.4	22.01		9	13812	7	26.76		8	7751.8	4.3	19.34		6	5475.8	3.3
42314	12:10:00	219	11085	6.6	49.22		22	1520.5	1.2	0.42		18	923.69	1	-1.55		70	13701	10.6	68.2		231	11054	7.2	34.44		16	5233.4	3.2	13.44		12	9817	5.2	16.17		9	6618.1	3.3	0.68		9	10968	5.6	34.04		7	5387.8	3.1
42314	14:40:00	124	17899	14.3	93.84		187	10275	5.8	41.24		18	822.91	0.6	-0.59		57	875.42	0.8	-1.29		205	17163	16	117.8		16	6257.3	3.5	18.78		10	10490	5.9	23.79		8	3370.8	1.8	-0.47		7	12322	7.2	37.31		6	7518.5	4.5
42314	17:24:00	215	11836	7.2	49.63		44	953.9	0.7	-0.69		18	919.27	1	-1.36		259	8446.9	6.1	42.76		220	11580	7.6	34.79		17	3651.3	2.4	7		12	8375.5	5	14.4		12	16656	8.2	26.81		9	7381.7	4.4	19.62		7	5755.9	3.3
42314	19:58:00	182	15243	12.4	79.31		214	2095.3	1.5	8.5		19	827.95	0.8	-1.8		138	988.82	0.7	0.99		186	13843	13.3	59.96		15	4840.3	2.9	12.11		11	7929.1	4.5	17.58		9	4037.8	2.4	2.52		7	7991.7	6.2	39.61		6	6184.8	3.4
42314	22:28:00	133	14335	18.2	114.56		56	14920	11.1	67.31		64	1043.8	0.9	-0.13		96	1008.1	0.9	-1.53		182	18157	13.6	68.53		15	6283	5.2	29.79		12	15485	8.9	43.7		9	9025.5	5.1	19.42		6	5414.8	3.2	11.96		6	8937.6	7.1
42315	03:28:00	194	9672.6	5.9	40.38		23	1056.2	0.7	-1.57		14	827.97	0.7	-2.64		97	7541.5	5.8	33.49		160	11821	6.9	33.52		11	2925.9	2	4.97		10	5845.5	3.4	11.6		8	12952	6.6	24.63		7	6219.9	3.7	16.33		6	5639.1	3.3
42315	05:58:00	150	14962	12	71.56		191	1733.5	1.2	6.94		19	866.99	0.9	-1.05		42	896.19	1.1	-1.95		153	14807	9.3	165.46		14	4612.4	2.8	13.06		10	8165.9	5.1	19.87		8	4882.5	2.6	7.24		6	7178.7	5.5	33.14		5	6674.7	3.8
42315	08:28:00	124	15769	15.8	105.15		60	14280	10.6	62.63		52	943.85	0.9	0.34		36	930.73	1	-1.13		154	18589	12.6	65.9		14	6133.5	4.9	25.06		10	13853	8.4	40.65		7	6795.5	3.9	8		5	5206.9	3.1	12.54		6	8818.3	7
42315	10:58:00	121	10890	12.2	81.39		40	2101.7	1.7	4.22		176	15258	11.4	67.65		45	1060.4	1.2	-2.42		157	17694	10.3	55.22		14	3061.3	1.8	3.66		11	14459	8.7	43.11		8	5896	3.6	13.15		7	5145.1	3.1	9.54		6	4996.5	3
42315	13:30:00	191	7724.8	5.5	34.89		25	1718.6	1.4	1.62		11	823.34	0.9	-2		61	1746	1.3	-0.3		160	17375	10.1	51.34		13	2002	1.3	-1.19		12	17122	11.8	58.78		7	3991.1	2.8	6.08		6	5305.8	3	9.06		5	8210.2	4.4
42315	16:22:00	138	12303	14.2	92.45		26	2065	1.8	2.02		94	1295.8	1.4	1.87		43	931.56	0.9	-1.91		20	909.84	0.6	-2.67		8	4720	3.7	12.78		8	8670.5	7	22.61		6	8236.2	5.9	16.14		6	7638.5	5.8	21.34		5	7003.9	5
42315	19:18:00	155	16565	18.2	73.99		167	1735.2	1.4	8.05		18	908.16	0.9	-3.67		35	912.09	1.1	0.19		18	1	0.7	2.76		7	4917.9	3.1	9.31		7	10378	7.6	25.13		7	11026	7.5	26.18		6	8747.4	8.8	40.29		5	8369.9	5.3
42315	21:58:00	182	12605	8.7	47.57		54	925.8	1	1.22		19	907.16	1	-0.54		35	900.18	0.9	-1		128	19659	24.2	81.69		12	3224	2.3	5.01		9	8378.6	5.5	17.63		8	9485.9	6	18.59		6	7862.7	5.3	20.69		5	6760.9	4.1
42316	00:27:00	106	29331	10.7	77.39		151	13675	8.6	45.12		19	930.69	1	-1.15		31	936.38	0.9	-0.46		103	34478	45.2	114.65		12	6608.7	4.6	13.32		9	11654	7.4	24.64		6	9535.9	5.9	18.01		6	5717.1	3.6	8.36		6	8926.8	5.8
42316	02:57:00	137	13750	15.6	95.56		38	1518.8	1.3	0.57		195	14082	8.1	44.69		47	981.55	1	-0.6		141	47475	39.7	97.42		14	3365.7	2.2	3.4		11	18954	13	46.51		8	13612	8.5	29.56		7	7046.1	4.4	11.53		7	7164.8	4.2
42316	05:27:00	163	10496	10.8	62.28		25	2993.7	2	6.21		19	1297.1	1.2	-0.44		86	8600.2	5.1	23.92		390	50160	30.2	66.7		19	3090.2	2	3.5		12	9776.7	5.8	15.04		10	20395	12.8	47.03		7	7765	4.6	12.65		7	7936.7	4.7
42316	08:00:00	189	16363	9.2	46.6		24	1324.2	1.1	0.41		16	1026	1	-1.96		64	12753	9	35.26		914	43499	22.5	67.51		24	2693.8	1.9	0.19		15	8724.9	5.1	11.28		12	20797	11.4	34.92		9	8665.7	4.9	15.71		7	6890.7	4
42316	10:32:00	158	26492	19.3	83.43		227	55.7	0.5	0.51		21	938.65	1.1	-1.33		49	984.88	0.9	0.64		1212	53566	38.1	103.41		26	5722.8	3.3	8.64		16	8748.6	5.3	14.02		11	5568.4	3.4	7.65		10	12430	9	36.08		8	9091.5	5.1
42316	13:02:00	102	62271	34	88.46		86	26139	18.4	75.13		75	1105.8	1	1.92		58	1015.2	1.1	-0.42		1420	57011	41	107.42		35	11676	8.6	30.91		20	14191	8.5	23.55		14	5550.5	3.6	8.13		11	7541.8	4.2	9.48		12	17088	12.2
42316	15:32:00	128	54349	25.4	56.02		41	4127	2.6	7.43		276	27386	18.6	77.56		113	1283.6	1	2.61		1468	49216	31.3	89.16		34	2780.8	1.9	1.55		21	25284	14.4	41.17		15	21896	12.4	38.49		12	9151.3	5.1	13.21		10	9341	5.3
42316	18:22:00	454	22622	12.4	59.4		85	1058.6	1	1.33		33	1070.2	1	-2.12		53	1054.3	1	1.96		1652	41293	20.9	75.2		37	5376.9	3.2	8.7		20	14839	8.6	23.08		14	13851	7.6	16.81		12	12474	6.8	19.12		9	11018	5.9
42316	20:52:00	114	68277	33.1	77.63		300	21280	11.4	49.67		35	1065.3	1.1	-0.2		63	1106	1.3	1.19		1551	52716	39.8	96.47		33	10060	5.6	20.12		19	18248	10.4	32		11	9337.4	5.3	14.85		10	9808.2	5.8	15.87		9	14185	7.8
42316	23:22:00	134	62645	28.2	51.88		148	16612	7.9	17.57		478	21280	11.4	55.51		161	1111.3	1	5.65		1466	47224	33.4	84		34	4833.5	2.9	5.85		21	28844	17.5	54.28		12	11303	6.3	17.49		12	10336	5.8	15.05		10	11562	6.3
42317	01:52:00	267	25157	10.6	44		58	3841.2	2.4	7.44		48	3354.6	2.2	4.95		335	12370	6.9	29.96		1372	43213	25.5	64.79		35	2884.3	2	1.87		20	11459	6.5	11.68		14	29804	16.9	51.38		12	11345	6.3	14.12		9	11721	6.3
42317	04:22:00	663	24339	13.3	62.42		116	1134.5	1	3.55		38	983.98	1	-1.54		87	1348.4	1.1	-0.36		1407	40940	21.2	61.1		34	8321.7	4.9	14.27		20	17616	10.1	25.44		13	9280.5	5.2	11.7		11	12767	7.2	20.4		9	9909.1	5.2
42317	06:52:00	174	59091	25.7	43.88		376	21606	12.2	52.83		45	1038	1	-1.15		117	1064.4	1.2	5.24		1230	47807	38.4	77.67		32	10473	6.2	19.18		19	16907	9.9	25		13	9710.4	5.7	13.68		12	10126	5.9	14.43		8	13967	7.8
42317	09:22:00	157	54904	22.9	31.91		200	10399	5	15.47		576	20163	11.2	51.23		209	1249.4	1	2		1320	43515	31.8	72.26		66	5657.9	3.3	10.02		34	29276	18.4	54.36		31	9580.4	5.7	16.12		23	8562.7	5	12.33		19	8356.6	4.8
42317	11:52:00	332	25601	11	50.18		120	6209.1	3.8	16.49		78	3758.2	2.2	7.83		374	12590	7.2	36.64		1341	41204	24.6	61.59		82	6760.2	4	14.15		41	8372.2	5	11.16		50	33134	18.9	55.19		33	8556.5	4.8	14.07		27	9169.1	5.4
42317	14:23:00	719	24222	14.3	64.69		144	1349.8	1.2	5.78		60	1757.1	1.5	1.45		115	3167.1	2.3	9.44		1209	40029	21	50.77		64	8382.5	4.9	15.24		31	10308	6.5	16.75
42317	18:49:00	683	22029	13.9	61.89		120	1163.1	1.1	3.9		67	1160.7	0.9	1.27		111	2361.4	1.8	7.61		1120	34355	17.8	41.94		93	8350.3	5.2	16.22		33	19122	11.9	31.46		21	9594.1	5.9	13.25		18	13054	8.2	22.27		14	13033	7.8
42317	21:19:00	236	46487	21.1	33.54		474	21059	12.9	55.84		61	1077.6	1	2.8		88	1206.2	1.2	5.41		1040	40185	34.9	68.67		47	10054	6.4	19.04		25	20514	13	33.02		17	17275	10.2	25.47		15	10300	6.1	14.08		13	16580	10.5
42317	23:49:00	193	43295	19.1	24.43		155	11208	5.9	15.46		545	21149	13.4	59.6		165	1237.8	1.2	6.45		1087	36510	28	59.75		48	5008.3	3.2	6.53		27	29264	20	61.04		23	9031.2	5.5	15.4		18	10111	6.5	16.05		15	12720	7.6
42318	02:19:00	319	19558	9.1	59.28		99	5452.6	3.5	16.58		84	6817.3	4.3	16.85		314	11095	7.1	32.29		1140	33857	19.6	47.15		48	6239.7	3.8	11.3		25	16499	10.4	25.39		24	30527	18.8	58.17		17	10179	6.3	17.91		15	12673	7.5
42318	04:49:00	584	21758	14.6	63.6		127	1108.3	0.9	5.78		47	1040.2	0.7	0.77		75	1139.6	1.2	2.9		1012	32352	17	39.03		44	7395.7	4.6	13.31		23	17621	11.1	29.31		23	16464	9.8	22.69		19	13156	8.5	21.27		14	13302	7.9
42318	07:19:00	235	39409	18.9	26.92		336	19984	12.9	52.69		53	1138.2	1	2.67		96	1339.4	1.4	1.21		860	39838	34.4	61.99		49	9537.9	6.5	18.57		25	13543	9.1	22.04		28	13747	8.3	20.68		20	6733.5	4.1	7.06		17	16383	10.7
42318	09:49:00	169	36794	16.8	15.69		214	16096	7.9	16.26		503	19654	12.9	58.56		111	1213.8	0.9	2.82		859	36683	26.6	47.78		49	3558.9	2.5	3.59		25	27424	20.6	60.17		30	9448.8	6.2	15.19		21	9265.8	6.2	16.16		17	8637.9	5.7
42318	12:19:00	310	22197	10.5	42.06		127	6150	4.2	17.33		92	5366.3	3.6	11.07		370	11922	8.1	35.32		898	34110	19.4	37.56		49	7419	5	13.42		26	14063	9.3	22.37		27	32108	20.4	60.28		21	9380.8	6.3	16.79		17	13231	8.3
42318	14:49:00	521	21250	15.4	60.92		149	1.03	1.1	1.85		47	1016.1	1.1	-1.99		65	1156.7	1.1	0.38		813	33688	18	34.99		55	6972.3	4.5	12.67		27	16793	11.6	29.4		34	16449	10	23.85		25	12945	9.3	7		19	13725	8.6
42318	17:21:00	511	20058	14.4	59.08		83	1079.9	1.1	0.3		101	1088.5	1.2	0.54		77	1031.7	1.2	1.95		827	32876	17.9	31.52		36	6263.9	4.3	10.21		22	16972	12.1	30.69		18	16724	10.4	23.65		18	15818	11.2	32.26		16	15863	10.4
42318	19:51:00	198	38794	18.6	28.17		421	19506	14.3	60.23		57	1088.7	1.1	1.25		172	1078.7	1.1	4.11		734	41065	34.6	54.64		38	9065.8	6.5	21.42		22	19100	13.9	36.14		20	18212	12.1	32.01		16	11179	7.9	18.65		16	21467	15.1
42318	22:21:00	174	37934	17.5	18.89		81	7151	4.9	12.18		427	19388	14.2	60		196	1181.4	1.1	4.14		754	37356	27.3	45.81		34	6230.4	4.4	10.14		21	27847	22.1	64.74		15	20595	14.3	38.52		13	11722	8.2	20.09		11	15055	9.9
42319	00:51:00	273	24763	11.8	39.61		63	4618.9	3.6	10.87		64	4666.5	3.8	13.41		494	15506	11.4	50.73		827	35184	20.2	33.35		41	4971.8	3.7	8.44		23	15856	11.1	27.16		21	30923	21.6	67.73		16	12437	8.7	21.9		15	14796	9.9
42319	03:21:00	476	20896	16.4	65.69		94	1139.3	1.1	3.12		43	1152	1.3	1.42		131	1181.5	1.1	4.56		721	34671	19.3	30.71		36	6688.2	5	15.44		22	15923	11.8	30.13		18	14908	9.8	23.31		17	15066	11	33.06		15	15622	10.6
42319	05:51:00	212	36891	17.8	24.77		302	19349	15	59.09		46	1216.3	1.3	1.83		138	1201.5	1.3	2.86		635	41405	34.8	54.53		35	9072.1	7.2	20.65		20	17313	13.6	36.9		18	16225	11.3	29.01		15	11176	8.2	20.65		15	21891	16.5
42319	08:21:00	175	36926	16.8	18.47		111	7581.5	5.3	16.13		410	19009	15.1	60.11		165	1137.5	1.2	7.67		634	37480	27.1	42.15		37	5756.7	4.3	19.28		22	27175	23.2	73.82		16	7441.2	5.5	17.39		16	10852	7.9	23.48		15	15598	11.2
42319	10:51:00	267	19507	10.3	45.57		48	2165.4	1.8	5.72		54	4181.9	3.8	11.66		465	15941	12.8	54.15		713	35018	19.4	31.01		46	4014.9	3.1	9.31		24	11148	8.6	22.73		28	30955	22.9	70.82		20	11392	8.6	23.94		18	12107	8.4
42319	13:21:00	406	20323	17.4	64.51		90	1053	1.1	1.9		52	1117.5	1.2	0.99		121	7051.5	5.8	28.62		673	34313	18.7	30.07		41	7738.1	5.7	22.84		23	13689	10.9	28.89		20	4511.9	3.3	5.2		17	15530	11.9	33.51		14	12018	8.7
42319	15:51:00	173	38685	18.6	22.82		335	18935	15.5	57.77		45	1035.5	1.1	-0.6		22	1094.1	1.1	7.08		572	41050	35	51.97		24	6873.3	5.4	19.61		17	16848	13.7	40.05		13	14529	11.1	33.31		10	12139	9.2	25.3		10	21887	17.4
42319	18:21:00	163	36884	16.8	20.33		85	9502.4	6.3	16.3		371	18463	15.6	59.92		33	1108.5	1.1	0.57		592	36632	26.4	41.09		25	4454.5	3.6	6.81		18	27073	24.3	69.62		13	20651	15.8	41.34		10	11072	8.5	20.97		9	14807	11.1
42319	20:51:00	214	21266	11.2	45.41		47	2913.4	2.3	6.94		49	4590.6	4.1	10.23		219	9305.3	8.1	27.51		673	33120	18.2	28.43		27	4443	3.6	7.4		18	15351	11.6	27.45		14	30570	23.6	68		10	11772	9.2	22.84		10	14564	11
42319	23:21:00	405	19730	18.1	65.54		72	1169.5	1.1	0.51		41	1110.9	1.1	-0.93		17	1179.9	1.1	-0.68		571	32595	18.5	26.71		23	5047.4	4.1	9.94		16	16549	13.9	33.61		11	14087	9.9	22.31		10	14346	11.8	32.57		9	15651	12.2
42320	01:51:00	154	36518	17.7	21.6		272	18063	15.6	56.73		41	1203	1.2	5.27		25	1146.6	1.1	1.79		440	38866	32.8	46.69		22	6559.5	6	15.7		15	18046	15.5	42.23		12	18062	14.3	38.13		9	11138	9.1	23.61		9	21576	18.4
42320	04:21:00	144	35430	16	17.07		103	9136.2	6.3	16.53		340	18081	16.2	59.76		38	1216.1	1.5	0.86		468	34825	25.1	34.82		22	4392.7	3.8	8.67		17	26786	25.6	74.38		12	18222	15	41.55		10	10886	8.7	23.72
42320	20:48:00	267	34151	34.1	124.12		74	1221.2	1.3	2.92		43	1184.8	1.4	2.88		26	1781.3	1.7	8.83		1001	41343	26.4	57.16		39	6682.4	6	21.95		22	23195	19.4	53		16	21488	15.6	35.99		11	18375	17.1	47.74		10	19902	17.5
42320	23:18:00	127	34394	15.7	19.21		327	20732	21.1	80.15		44	1153.7	1.4	-0.98		36	1155.1	1.2	1.46		994	30196	27	65.43		31	7846	7.8	19.28		18	19741	18.5	44.71		12	9738.3	8.3	16.4		11	11976	10.5	23.21		10	24606	27.3
42321	01:48:00	136	32091	13.8	14.91		68	6090.2	5.4	10.89		364	19830	19.1	72.91		54	1168	1.3	-0.29		852	22672	15.4	41.78		28	4675.9	4.1	5.62		18	27976	29.4	77.42		14	20761	17.8	41.87		9	10501	8.6	20.17		9	14675	11.6
42321	04:18:00	206	20582	11.5	39.45		45	2563.2	2.5	5.03		42	2517.8	2.6	4.44		201	9383.4	8.5	31.67		796	18957	10.4	28.94		27	5062	4.2	7.31		16	15318	13.2	28.8		12	30212	26.2	72.81		9	11001	9	20.2		8	15230	12.1
42321	06:48:00	382	19730	18.8	73.17		78	1131.5	1.3	-0.23		36	1049.9	1.3	-1.21		22	1153.7	1.3	-1.17		602	18786	11.1	27.41		22	6099.7	5.2	12.45		14	15705	14	32.46		10	7905.7	6.3	13.72		10	15171	14.1	36.92		8	15387	12.3
42321	09:18:00	182	34827	24.7	92.63		289	20086	17.4	67.13		44	1104	1	-0.97		32	1131.3	1.2	-1.4		526	17157	12.8	34.95		22	7403.8	6.3	15.53		15	10191	9.6	23.13		10	7747.8	6.7	14.83		9	7733.8	6.4	11.73		10	24838	24.5
42321	11:48:00	227	25599	11.4	17.33		81	6057.7	5.6	11.89		436	19622	16.3	66.33		50	1158.7	1.2	1.06		503	16076	10	25.43		31	3173.5	2.8	3.37		21	28601	28.2	71.57		15	5402	4.7	8.24		13	7009.7	5.4	10.08		14	9753.7	7.6
42321	14:20:00	308	23504	10.7	21.34		66	3865.5	3.6	8.79		57	4661	4.5	11.15		402	8560.4	7.2	32.87		462	15839	8.9	20.39		30	2452.5	2.3	0.19		21	5942.1	5.1	10.77		18	34415	29.9	78.3		15	8902.7	7.1	15.18		12	9988.4	8
42321	16:52:00	559	15824	13.4	61.8		52	1562.6	1.6	-0.79		61	2855	2.7	11.11		169	14345	18.5	59.65		384	15345	8.8	20.59		25	4663	3.6	221		18	14120	11.1	22		14	20363	14.4	30.23		13	15275	11.7	29.02		11	15425	11.9
42321	19:24:00	459	26466	34	111.57		455	1744.6	1.9	13.14		42	1185.1	1.4	-0.72		34	1222.6	1.2	0.7		280	17049	14.1	32.03		20	5328.8	4.7	12.39		13	15537	12.6	32.92		11	18249	13.6	31.09		9	15366	18.4	54.2		9	19028	15.5
42321	21:54:00	210	26277	25.2	126.06		105	20148	23.7	78.14		95	1345.3	1.8	7.8		26	1334.6	1.6	8.4		252	16707	10.7	30.29		18	6916.3	8.8	28.2		14	21970	19.5	53.41		10	18152	14.3	36.61		8	10822	8.9	23.97		7	20923	25.1
42322	00:24:00	197	23598	18.2	96.33		88	1964.6	2.1	5.09		378	19453	22.4	81.9		49	1452	1.5	3.52		247	18272	10.1	24.93		19	3805.1	3.3	8.63		14	23465	19.7	58.73		11	23607	19.4	52.72		9	10313	8.4	22.15		7	13345	10.6
42322	02:54:00	379	1768.2	1.7	13.85		82	3506.2	3.3	11.84		43	1659	1.8	1.9		140	9021.8	10.3	34.98		265	17878	9.9	19.13		21	4598.5	4.1	10.51		15	14937	12.9	31.7		12	26878	19.1	45.64		10	11467	9.2	23.83		9	14266	11.4
42322	05:24:00	388	24.865	851	0.02		481	1607.5	2	13.55		45	1186.5	1.2	0.41		24	1214.5	1.3	-0.2		266	18173	13.5	27.77		23	5634.3	5	12.67		14	14065	12	30.12		12	14453	11.1	433		11	13912	16.7	50.63		11	17929	14.6
42322	07:54:00	226	26452	23.3	122.82		122	19193	22.9	75.72		108	1215.8	1.3	4.22		29	1220.6	1.2	-0.78		249	26581	16.1	52.39		22	6654.5	8.2	24.15		15	18069	16.6	46.28		11	7533	6.3	17.36		13	11494	10	25.15		12	20251	25.2
42323	00:27:00	137	3602.7	2.3	17.85		116	1151	1	4.29		378	13972	13.8	59.22		67	1186.7	1.1	6.7		218	23642	13.2	41.18		20	2307.1	2.1	2.19		14	16272	16.3	46.89		9	10803	9.4	21.43		8	9012.6	7.8	16.92		8	11758	9.7
42323	02:58:00	108	1348.9	1.3	5.73		49	1109	1.2	0.64		36	1081.7	1.2	3.66		97	4646.5	4.6	16.91		219	14558	7.3	13.93		19	3628.4	3.3	9.66		13	6726.2	5.2	11.65		9	18683	19.7	56.68		8	9055.5	8	23.54		7	12343	10.5
42323	05:27:00	368	17307	18.8	74.05		112	1208.9	1.3	1.22		31	1129.9	1.1	-2.19		36	1144.2	1.2	3.1		250	8931.2	5.1	9.16		19	3218.3	2.8	6.47		12	7524.3	6.3	12.77		9	7738.2	5.7	12.91		9	10951	10.9	43.57		7	12180	10.5
42323	07:58:00	156	22842	46	150.19		151	13124	13.5	61.85		39	1401.4	1.7	3.89		38	1266.7	1.2	2.06		186	22746	14.2	50.61		17	5577.2	5.6	14.6		11	6999	6.2	13.14		9	6730.5	5.2	10.47		9	8569.5	7.5	17.36		9	16540	16.8
42323	10:27:00	112	1513.9	1.8	3.4		92	1172.9	1.4	3.01		335	13356	14.2	55.78		68	1201.1	1.3	3.26		237	23373	12.4	40.1		22	1695.1	1.9	3.72		15	15619	16.1	47.81		10	7883.4	7.3	15.28		9	7137.1	6.6	14.81		8	8851.9	7.8
42323	12:58:00	97	1534.8	1.3	3.91		46	1065.1	0.9	0		33	1028.8	1	-2.2		161	4920.3	4.9	14.56		255	22826	10.6	28.58		24	4327.3	4.2	5.5		17	6360.7	5.7	9.91		12	20162	23.2	59.22		10	6573.6	6	12.58		7	6000	20
42323	16:44:00	372	19853	24.6	89.24		59	1283.9	1.2	1.03		30	1163.8	1.3	-0.87		46	1079.3	1	-2.92		196	8777.8	4.6	4.45		19	7190.8	6.6	15.28		13	7041.9	6.2	11.83		9	5188.3	3.8	4.75		10	14057	14.8	45.2		8	8157.5	7.4
42323	19:14:00	184	23111	50.3	176.51		344	15880	17.8	62.38		51	1183.3	1.2	-1.42		71	2583.1	2.6	5.13		198	25494	15.3	44.73		21	8559.1	9.2	20.74		14	11025	10.4	26		9	7224.3	5.8	11.34		8	9053.4	8.3	17.63		7	11742	12.5
42323	21:44:00	201	7616.6	5.5	44.53		46	1187	0.9	0		379	15268	17.3	61.48		84	1090.9	0.8	-1.32		176	23436	11.8	31.68		18	6897	6.3	13.24		15	19075	20.7	55.31		9	9540.4	8.7	20.82		7	9409.6	8.4	20.34		4	8333.9	7.1
42324	00:14:00	245	3064.7	3.4	11.83		37	1218.7	1.5	6.54		30	1087.2	0.9	13.2		191	8010.4	8.8	35.65		190	20926	9.8	30.02		18	6958.5	6.3	19.32		12	8083.7	6.6	15.8		10	19025	21.3	60.7		8	10801	10.8	27.12		6	8785.6	8
42324	02:44:00	361	15996	18.5	67.97		77	1230.1	1.2	8.8		36	964.28	0.7	-2.08		25	993.9	0.8	-1.37		166	7394.2	4	2.68		16	6906.4	6.4	16.39		10	6560.9	5.3	10.91		5	6316.6	4.5	7.9		6	11770	12.5	39.15		5	9008.2	8.6
42324	05:14:00	168	22091	55.9	189.8		237	14562	16.5	63.7		32	949.65	1	-2.58		29	942.43	1	-1.53		162	23031	13.9	42.46		17	7789.8	8.4	23.56		11	11113	10.8	27.86		8	10053	9.2	25.34		5	9285.3	8.8	21.14		4	10535	11.6
42324	11:06:00	359	13692	15.4	58.6		76	923.73	0.9	0		35	977.74	1.2	-2.81		59	930.89	1	-1.4		162	6713.5	3.6	1.05		25	6759.7	6.8	15.7		20	6339.6	5.6	7.3		9	3463.8	2.2	-3.25		10	13162	16.3	40.67		7	8495.2	8.6
42324	13:36:00	212	20911	61.5	187.92		283	14714	17.5	60.38		37	1055.9	1	-3.92		39	925.13	1	1.31		181	24416	14.8	42.55		21	8259.5	9.1	26.67		15	10680	10.8	25.83		8	6553.5	5.3	10.8		7	7993.9	7.8	14.5		7	11126	11.9
42324	18:36:00	279	17999	22.1	84.44		63	1252.5	1.5	4.04		35	1102.1	1.2	4.29		23	1026.9	1.2	2.48		131	7586.1	4.1	4.18		19	7954.7	7.2	21.91		12	9656.3	8.7	25.08		8	6958.2	5	9.94		7	12379	12.5	38.94		6	10041	9.5
42324	21:06:00	119	22984	66.3	209.14		214	13629	15.7	58.73		49	1016.9	0.9	2.65		21	1016.2	0.7	2		134	25193	15	43.88		19	8368.2	9	26.64		12	10933	10.6	31.5		8	9442.5	8.7	23.98		5	8848.7	8.7	21.87		5	11126	12.2
42324	23:36:00	102	4150.7	9.5	30.24		75	1819.8	1.9	1.44		272	12908	15.1	54.2		29	1106.2	1.3	-1.87		128	20474	11.4	31.19		15	6583.1	6.5	15.43		12	15241	17.2	51.83		7	7843.2	7.5	21.4		5	7839.7	7.8	22.23		5	7914.9	7.6
42325	02:06:00	107	1792.4	2.1	8.81		31	1093.8	1.3	0		24	1165.6	1.3	-2.57		40	4839.2	5.6	18.05		110	17789	8.5	18.29		13	5896.9	5.8	19.76		9	6199.2	5.1	10.71		7	14269	15.7	53.39		5	7406.5	7.2	23.45		4	7475.4	7.5
42325	04:36:00	248	13632	16.8	64.05		48	1471.3	1.7	0.27		28	1208.3	1.4	-1.71		19	1039.9	1.3	-0.7		105	5989	3.1	-0.59		13	5715.3	5.6	15.41		9	6066.8	6	16.18		5	4132.9	3.5	8.3		5	8451.8	9.3	29.82		3	7021.6	7.1
42325	18:38:00	169	23616	58.8	102.04		66	1224.1	1.7	4.4		32	949.55	1.4	4.16		37	950.3	1.4	4.14		33	931.14	1.2	4.33		16	8622.9	20.9	30.27		11	15415	37.1	50.9		10	10430	19	23.38		9	20895	62.6	87.29		7	9791.8	25.8
42325	21:08:00	97	34898	107.4	148.81		223	25696	54.1	88.29		34	1094.5	1.5	-0.89		73	971.36	0.8	-1.41		22	902.19	726.4	-3.97		12	11683	31.5	41.54		10	18972	36.3	41.7		7	10773	18.4	18.92		5	13115	25	27.23		6	15806	44.6
42325	23:38:00	220	14802	58.5	84.66		56	1032.4	1.1	0		620	29570	54.1	100.78		188	1125	1.4	2.38		25	941.74	1.1	-2.94		14	10349	20.6	23.48		13	33292	82.3	107.45		9	23238	45.4	57.33		7	18493	33.2	39.66		6	12639	29.1
42326	02:08:00	443	4645.6	6.9	18.79		115	1114.6	1	0.52		54	1546.5	1.8	-0.76		758	24970	42.4	88.94		26	926.42	0.6	-4.57		14	7101.8	12.2	11.31		10	11360	19.7	20.43		11	36733	86.1	120.17		8	20224	33.5	41.28		5	11279	24.3
42326	04:38:00	820	37846	72.5	133.19		207	1262.6	1.2	1.22		65	1033.9	1.1	-0.3		131	1026.9	1	1.83		22	1162.5	1.4	-2.35		11	13038	21.3	30.59		9	20073	38.3	55.05		8	18759	25.4	32.86		9	32714	80.2	131.37		6	15184	26.7
42326	10:07:00	862	41806	54.5	130.37		643	1640.8	1.8	17.55		156	1255.3	1.6	8.83		67	1184.4	1.1	5.34		24	1223.5	1.3	-1.02		15	14665	16.5	28.6		14	14326	19.1	34.44		10	9337.6	11.1	17.44		12	38858	63.3	116.82		8	15982	20.2
42326	12:37:00	555	54153	87.9	127.75		492	40323	44.1	105.67		224	1367.8	1.5	6.1		47	1147.8	1.1	-0.18		17	833.67	1.1	-2.57		13	20171	25	43.76		12	17833	22.6	40.02		8	3289.5	3.6	2.37		9	13164	16.3	25.4		10	27990	39.6
42326	15:11:00	531	37894	63.9	94.19		425	49588	85.4	186.4		1781	3939.2	3.1	59.73		85	1291.4	1	-0.17		24	910.96	1	-2.73		14	20262	35.9	69.7		13	30507	31	55.84		9	12556	11.8	19.76		8	15982	15.2	24.66		8	26289	38.4
42326	17:49:00	1252	44605	50.3	136.85		375	1261	0.9	8.97		428	1501.3	1.3	10.61		242	1290.3	1.4	5.76		29	1296.6	1.3	0.12		16	15349	14.3	26.62		12	20830	20.6	39.17		10	18717	15.3	26.35		9	32554	35.7	76.4		8	14398	13.3
42326	20:19:00	519	44651	60.5	88.97		403	38218	39.5	111.15		804	2396	1.9	21.15		94	1409.1	1.4	3.08		22	965.29	1	-2.88		15	18753	20	44.88		13	18887	17.7	37.19		9	10506	8.9	15.77		7	15713	14	24.25		7	22807	26.5
42326	22:49:00	749	6584.2	6.8	28.89		588	1454.8	1.3	13.18		956	37083	36.5	117.23		84	3721.6	3.4	6.17		23	959.88	1	-3.2		16	9370.2	8.2	14.11		15	39405	45.8	113.69		11	22359	19.6	45.82		10	18590	16.5	34.62		8	14494	12.9
42327	01:19:00	938	3685.7	2.5	26.14		201	1132.9	1.1	3.26		589	1683.5	1.4	16.56		349	16041	15.1	52.42		27	982.32	1	1.12		16	12303	10.5	25.87		11	14844	12.6	27.97		11	33996	35.2	94.63		9	19993	17.1	39.35		7	14667	12.6
42327	03:49:00	1093	36890	37.8	118.04		354	1176.4	1.1	6.73		549	1559	1.3	12.6		66	1313.9	1.1	0.79		20	1091.7	1.1	-2.2		15	14199	12.1	28.28		12	20786	17.5	43.78		10	20330	17.2	42.5		9	28478	28.8	78.88		8	17065	15
42327	06:19:00	551	33066	25.8	44.89		200	32774	31.2	96.41		880	1854.9	1.5	22.07		63	1337.2	1.1	-0.59		17	873.88	0.8	-2.63		15	16251	16.3	44.21		11	17719	14.9	38.98		10	18715	15	39.37		9	17079	14.5	34.68		7	20232	21.6
42327	08:49:00	640	4418.5	4.1	26.35		510	1432.3	1.3	12.72		894	19882	16.1	66.9		81	1833.4	1.5	0		19	957.48	0.8	-2.69		13	15219	23.3	64.2		11	11638	9.6	27.92		10	11690	10.2	25.16		7	12900	10.5	26.9		9	19707	29.2
42327	11:26:00	576	3037.3	2.3	16.26		225	1220.7	1.2	3.31		840	29566	24.4	97.95		76	3595.5	3.2	10.17		20	912.87	0.9	-1.76		15	9530.2	8	19.32		15	31051	26.7	82.05		10	14898	11.9	34.87		9	15284	12.2	33.58		7	8036.9	6.7
42327	13:56:00	599	2105	1.6	14.7		121	984.64	1	0		548	1470	1.2	11.57		184	5071.6	4.1	17.79		21	822.6	0.7	-3.23		15	5118.9	4.2	7.35		13	31671	34.9	109.76		7	4234.1	2.9	3.76		7	8775.5	7.2	16.96		7	17896	14.2
42327	17:04:00	871	29805	25.8	93.95		148	1054.5	0.8	0		309	1302.4	1.2	4.45		143	1142.5	1.2	1.86		19	886.69	0.9	-4.3		12	2360.2	1.9	0.46		8	3453.7	2.2	0.52		6	4042.3	2.3	0.18		8	21165	17.1	54.77		6	10007	7.8
42327	19:34:00	327	22488	22	32.29		155	24060	19.3	69.81		492	1517.5	1.3	8.52		53	1165.8	1.2	-3.24		15	853.05	1	-4.42		11	10523	8.5	25.54		9	12421	9.4	28.73		7	6639.3	4.7	9.07		6	10333	8.1	22.29		6	15659	13.6
42327	22:04:00	447	2094.9	1.8	8.79		403	2386.2	1.7	7.24		543	24021	19	77.43		63	3156.9	2.4	2.54		16	844.46	0.9	-3.44		10	1943.5	1.6	-2.25		12	25651	21.7	76.62		8	14236	10.7	36.26		7	12107	9.6	29.26		5	7965	6.2
42328	00:34:00	489	1809.3	1.2	8.57		131	944.69	0.9	0		389	1350.5	1.3	5.99		204	10949	8.2	32.3		20	879.54	0.8	-2.99		12	7467.3	5.7	14.56		11	14687	10.9	34.64		10	25620	20.8	76.43		7	14200	10.7	34.41		7	10418	7.9
42328	03:04:00	598	25932	20.5	79.36		147	960.12	0.8	0		289	1278.2	1.2	4.48		44	1154.2	1.1	-1.28		14	837.53	0.8	-2.91		11	7403.7	5.3	14.31		10	13202	9.2	29.01		6	7824.3	4.9	11.29		6	18820	14.5	52.3		6	11094	8.2
42328	05:34:00	344	20073	44.5	62.82		110	22891	16.9	66.7		358	1527.6	1.3	6.11		50	1220.5	1.1	-2.6		13	867.33	0.9	-4.45		11	10025	7.8	25.17		8	13440	9.4	31.97		7	10806	7.2	22.52		6	11827	8.4	27.61		5	14776	11.9
42328	08:04:00	396	1804.4	1.7	5.93		357	1102	0.9	5.25		403	22548	16.4	68.17		76	2656.5	2.1	3.78		15	836.25	0.7	-2.62		11	6213.1	4.4	9.05		10	23812	17.6	64.07		7	10863	7.5	24.74		6	11804	8.3	25.92		6	8299.7	6.2
42328	10:36:00	386	1546.9	1.3	4.78		135	934.98	1.1	0		249	1195.2	1.3	2.21		208	4646	3.4	11.63		17	872.47	1	-3.24		11	4907.4	3.8	7.44		9	10718	7.5	20.44		9	23229	16.2	55.65		6	12401	8.9	27.13		4	7131	5.1
42328	13:06:00	477	22690	16.5	58.29		67	947.48	0.9	0		206	1193.2	1.3	2.48		43	1948.3	1.6	-0.17		13	879.42	0.9	-2.81		10	6577.6	4.8	10		9	10808	7.3	19.19		6	2768.7	1.7	-2.41		6	16546	11.5	38.54		4	4681.1	3.6
42328	16:24:00	527	24047	19.2	67.03		86	952.98	1	0		124	1105.5	1.2	1.01		33	1147.6	1.3	-1.32		13	917.08	1.1	-3.69		10	7744.9	5.5	14.57		8	10898	7.8	21.49		6	5610.4	3.5	3.91		7	17536	13.3	46.68		5	9451.4	6.8
42328	18:54:00	227	21290	47.1	62.42		190	20908	15	59.48		155	1299.6	1.3	0.82		23	1198.6	1.5	-2.01		11	854.94	1.2	-2.46		10	10787	8.3	23.99		9	13074	9.3	29.03		6	8161.2	5.5	13.77		5	9772.4	68165	20.29		6	16723	12.8
42328	21:24:00	299	1513.6	1.4	2.21		152	1026.6	1.3	1.17		417	21892	15.8	61.43		41	2495.3	2.3	1.9		13	928.56	1.1	-2.43		10	6889	5	9.79		10	23182	17.5	59.14		7	11268	7.9	21.68		6	9752.5	7.1	18.64		5	8868.2	6.3
42328	23:54:00	338	1640.6	1.3	3.8		68	902.86	1	0		121	1007.9	1	-1.5		176	9368.2	7.1	23.45		16	909.57	1	-2.01		11	8035.1	5.7	13.71		9	13916	9.6	26.05		8	22922	17.5	57.78		7	13096	9.2	25.73		5	9651.1	6.8
42329	02:24:00	421	23650	17.9	63.78		78	997.1	1	6.41		126	1167	1.2	4.87		28	1255.7	1.4	1.86		10	973.13	1.1	-2.69		8	8865.6	6.1	16.44		8	13143	9.2	27.53		7	9997.6	6.6	15.07		6	17713	13.5	44.38		4	10515	7.2
42329	04:54:00	227	30978	51.7	61.35		127	20653	14.8	50.12		155	1371.7	1.2	-0.71		26	1234.2	1.4	-1.9		10	886.79	1.1	-2.84		9	10979	8	23.42		8	14124	9.8	26.94		6	8682.9	6	12.94		5	10730	8.7	22.49		5	16765	12.6
42329	07:24:00	273	1390	1.2	2.59		198	979.63	1	0.4		331	20681	14.8	54.9		39	2421.2	2	3.25		11	791.54	1.1	-3.77		9	7625.1	5.6	12.03		10	22637	16.9	53.57		6	12113	8.2	22.7		5	10905	7.4	19.99		4	10119	7
42329	09:54:00	322	1860.1	1.4	4.87		67	936.82	1	0		122	1109.6	1.2	0.21		185	9051.2	6.4	22.76		14	885.69	0.9	-3.13		10	6507.4	4.5	9.67		7	5082.3	3.5	4.62		8	21731	16.1	47.74		6	11363	7.8	18.89		5	8805.4	5.9
42329	17:36:00	214	30319	24	76.33		59	959.7	1.2	0.63		92	1083.1	1.2	4.07		27	1267.3	1.3	5.65		15	863.55	0.9	1.65		8	7952.1	5.8	14.13		8	10107	7.3	19.46		5	1909.7	1.6	-0.54		8	17662	13	40.14		6	13227	9.4
42329	20:06:00	180	16728	30.1	37.08		88	20639	15.1	46.64		127	1339.5	1.2	0.82		22	1119.1	1	-0.82		10	857.62	0.8	-4.05		9	11068	8.1	21.57		7	11507	7.9	20.28		5	7874.2	5.4	11.57		5	9986.9	7	15.91		6	20644	15.9
42329	22:36:00	246	1434.5	1.2	2.97		171	953.02	1	0		320	19869	14.5	47.63		38	2314.7	2	0.98		12	851.2	0.7	-2.21		9	7100.1	5	9.34		9	21932	16.5	47.64		6	11740	7.9	19.79		6	10126	7.4	18.01		6	11959	8
42330	01:06:00	280	1588.1	1.1	3.93		51	850.71	0.9	0		121	1047.1	1	-0.35		199	8897.5	6.7	20.46		17	862.17	0.9	-2.43		12	7488.5	5.3	11.74		10	14006	9.4	22.45		9	20997	15.6	46.64		7	12641	9	25.28		6	12278	8.4
42330	03:36:00	361	21280	15.7	53.86		74	985.51	1.2	0		116	1204.6	1.4	1.73		28	1190.7	1.4	-0.31		11	911.53	1.2	-2.09		9	8508.3	5.9	14.31		8	11841	8	21.54		7	8955.6	5.8	12.88		7	16185	13.2	41.5		6	11870	8.1
42330	06:06:00	211	21512	30.5	38.34		76	18119	13	42.7		129	1268.2	1.1	0.45		23	1216.4	1.1	-0.44		9	875.27	0.7	-3.22		8	9351.4	6.6	18.84		7	13682	9.6	24.87		6	9807	6.1	15.77		6	9986.4	7.1	16.84		6	17949	13.1
42330	08:39:00	201	3880.2	3.6	4.8		112	22710	24.2	72.83		308	3867.7	2.8	11.23		25	1512.2	1.4	0.46		10	816.32	0.9	-4.03		8	9460.8	10.2	28.46		8	17134	10.5	29.16		6	10598	6.2	13.51		5	8127.7	4.9	9.41		5	7856.3	4.9
42330	11:11:00	330	2639.2	2	8.14		106	902.34	0.9	0		81	933.56	0.9	-1.99		105	7638.8	6.5	20.67		12	798.66	0.9	-2.5		9	2801	2.3	1.11		7	4412.5	2.9	3.63		7	17308	15.4	49.68		5	8945.8	6.1	15.14		4	6895.4	4.6
42330	18:03:00	226	15612	10.2	35.24		70	906.23	1.1	3.96		52	965.89	1.1	3.28		43	1003.6	1.1	0.08		13	819.34	1	-1.91		8	4866.6	3.4	11.77		7	7668.9	5	14.23		8	7996.8	5.2	10.62		7	12299	10.4	33.27		5	9062.7	5.8
42330	20:33:00	106	17874	20.9	21.35		51	14370	9.5	31.88		47	891.8	0.8	-3.47		13	1016.7	1	-1.99		7	793.05	0.7	-4.25		7	6885.9	4.8	11.77		6	9237.8	6	16.45		5	7774.8	5.1	12.02		4	5122.8	3.4	6.12		5	15802	10.7
42330	23:03:00	123	1252.2	1.2	0.03		112	818.4	0.9	0		199	14263	9.3	33.45		28	1534	1.4	-0.32		9	758.1	0.8	-4.17		8	4044.6	2.9	3.25		8	16087	11.6	35.86		5	9440.3	5.9	16.33		4	6872.8	4.7	10.67		5	7763.6	5.1
42331	01:33:00	153	1237.6	1.1	1.37		51	792.54	1	0		37	793.56	0.8	-3.05		123	6151.4	4.2	13.63		12	763.03	0.7	-5.19		9	4241.8	2.9	4.32		6	7052.6	4.4	9.38		6	15580	10.4	31.73		5	8236.7	5.4	12.87		4	9426.6	5.9
42331	04:03:00	175	14827	10	31.73		53	803.92	0.9	0		43	903.13	0.8	-3.15		14	949.51	1	-2.39		6	759.14	0.9	-4.15		6	5171.7	3.3	7.15		6	8574.7	5.3	12.42		4	8133.7	5.1	13.01		5	10495	6.9	21		4	10148	6.2
42331	06:33:00	105	17743	16.5	14.63		39	13065	8.2	28.81		44	933.93	0.9	-2.26		12	966.75	0.9	-2.71		5	742.59	0.8	-3.48		5	6312.2	4.3	10.64		5	9624.9	6.1	16.2		5	8157.7	5	14.07		3	5673	3.5	8.09		5	14354	9.2
42331	09:03:00	104	992.35	1	0		110	820.7	0.9	0		173	12858	8.1	30.69		26	1558.7	1.2	-1.24		8	806.04	0.8	-4.11		6	2921.2	2.3	0.43		7	14661	9.9	31.08		6	8009.6	4.9	14.12		4	5283.8	3.4	7.01		5	5701.9	3.5
42331	11:33:00	159	1299.7	1.2	0.47		47	816.91	0.9	0		35	1059.2	1	-1.98		119	4769.1	3.5	8.87		11	761.89	0.7	-4.23		8	2370.1	1.9	-0.48		7	4839.3	3.3	3.15		6	14414	9.4	28.47		5	6463.4	4.1	8.37		4	6649.5	4.1
42331	14:03:00	151	11825	7.6	23.01		3	58	0	81		26	870.81	1	-2.54		14	903.81	1	-1.92		5	771.97	1.1	-4.83		5	2519.2	1.8	-0.78		5	5400	3.2	3.04		4	3138.2	2.2	0.4		4	9634.5	0	16.35		3	9990.9	5.9
42331	16:33:00	121	1081.8	1	0		34	11489	7.4	23.62		43	2511.9	1.7	-0.12		14	1096.8	0.9	-2.82		6	769.55	0.9	-3.06		5	4998.7	3.5	9.24		4	8499.9	4.8	13.87		4	6332.8	3.9	9.08		4	4390.4	2.8	4.89		4	13650	9.1
42331	19:03:00	101	2667.7	2.1	3.39		35	1079.7	1.2	2.32		37	3518	2.7	9.6		232	1236.3	1.5	3.28		10	830.18	1.1	-3.25		6	2840.5	2	4.21		7	13287	8.9	26.68		5	7669.9	4.7	11.73		4	5317.5	3.4	7.59		4	7257.1	4.7
42331	21:33:00	121	1715.8	1.4	1.41		27	923.24	1	0		16	893.4	1.1	-2.5		202	9076.8	5.9	21.22		10	846.71	0.9	-2.99		6	2846.2	2.1	4.52		6	6521.7	4.2	9.83		5	12622	8	26.09		4	5885.7	3.5	9.63		4	7933.3	4.8
42332	00:03:00	147	12278	8.1	25.21		33	866.5	0.9	0		15	849.11	1.1	-3		87	887.36	1	-1.38		6	408.91	0.4	-2.73		5	2572.9	1.8	3.65		6	6645.1	4.3	9.16		4	4337.7	2.6	2.62		4	8532.5	5.5	17.94		5	8642.2	5.2
42332	02:33:00	72	16236	16.9	19.44		33	10898	6.8	22.25		17	922.99	0.8	-1.67		83	917.52	0.7	2.31		5	364.02	0.3	-0.71		5	4159.6	3	9.78		7	8285.1	5.2	15.58		5	6100.5	3.9	9.37		4	5920	3.9	10.51		5	12253	8.3
42332	05:03:00	95	1773.3	1.6	1.03		75	1145.1	1.1	0		34	3139.3	2.2	3.01		116	1212.5	1.3	0.22		7	511.97	0.6	-1.08		5	1671.3	1.4	1.94		6	12280	8.2	24.63		4	5238.1	3.5	8.39		4	5219.7	3.4	9.4		5	6706.9	3.9
42332	07:33:00	125	1646.4	1.5	0.89		34	1347.7	1.3	2.62		19	936.38	1.2	-1.16		160	8467.5	5.5	20.55		6	449.11	0.5	-1.77		6	1884.2	1.5	1.92		6	5535.1	3.5	7.69		5	11925	8	27.6		4	5996.3	3.8	9.39		5	7929.6	4.8
42332	13:21:00	139	11904	8.1	26.11		23	881.98	0.9	0		13	735.38	0.8	-2.81		34	605.4	0.8	-1.13		5	270.57	0.5	0.96		6	2312.1	1.7	4.91		6	5228.1	3.3	7.17		6	3932.1	2.5	3.22		5	7626.3	4.5	15.25		5	7351.8	4.4
42332	15:51:00	70	19566	15.8	13.83		78	10415	6.3	22.58		15	843.95	1	-0.21		26	1754.8	1.4	5.44		5	555.51	0.8	-1.19		5	3669.9	2.4	7.96		4	6380.1	3.8	10.71		4	2898.6	1.9	4.3		4	5185.4	3.3	9.28		4	10872	6.8
42332	18:21:00	84	2388.2	1.9	1.32		42	931.4	0.9	0		29	2680.8	2	3.1		34	1192.6	1.2	0.7		5	534.57	0.6	-2.36		4	995.91	0.9	-0.93		5	11278	7.2	23.33		4	6567	4.1	10.47		3	5229.6	3.6	10.91		4	6827.1	4
42332	20:51:00	95	1588.3	1.1	1.68		20	786.78	0.8	0		13	776.43	0.9	0.34		89	6102.3	4.2	14.09		6	518.73	0.7	-1.44		4	1109.3	1	0.44		5	3321.4	2.1	0.91		4	2152.7	1.6	0.81		4	4791.3	3.1	8.96		4	6451.8	4
42332	23:21:00	123	10766	6.8	23.19		26	882.29	1.1	0		13	815.91	1	-0.81		28	771.51	0.9	0.03		5	560.63	0.9	-0.08		5	2069	1.7	5.38		4	2843.6	1.9	-0.13		3	1718.3	1.2	2.66		4	6033.5	4.1	12.86		4	6606.3	4.1
42333	01:51:00	62	16616	12.2	10.22		34	9261.8	5.7	19.86		13	769.74	0.9	-1.75		40	1177	1.2	2.26		5	489.99	0.6	0.35		4	3195.6	2.3	7.35		5	2775.4	1.8	-0.02		4	2848.2	2.1	4.47		4	4471.7	3	8.61		5	9876.9	5.9
42333	04:21:00	80	4188.2	2.8	3.09		57	893.29	1.1	1.74		25	2458.9	1.9	7.07		59	1626.1	1.4	4.71		6	488.5	0.9	-1.1		5	906.49	0.9	0.78		5	2243.3	1.4	-0.77		4	5013.5	3.3	9.16		3	4344	2.8	7.26		4	6389.5	3.8
42333	06:51:00	97	1651.3	1.2	2.58		31	969.63	1	0		14	742.77	1	-0.61		109	6198	3.9	13.56		7	507.91	0.6	-0.72		5	1735.1	1.3	3.41		5	2786.8	2.1	0.22		4	10133	5.9	19.28		3	4360.3	2.7	7.42		4	6.474	44
42333	09:21:00	115	9970.7	6.3	19.46		30	878.92	0.9	0		14	748.04	1	-1.28		42	798.37	0.7	-1.37		5	596.23	0.7	-1.23		4	1648.4	1.2	2.82		5	2243.3	1.9	-1.32		3	1424.4	1.1	-0.46		4	5799.2	3.6	9.55		4	6516.5	3.9
42333	11:51:00	67	15168	9.4	4.63		40	9004.6	5.7	16.58		17	1128.6	1.2	0.51		65	878.88	1	-1.75		6	597.42	0.6	-2.01		6	3530.7	2.3	6.29		6	5229.6	3.4	6.43		5	4476.8	3	4.93		4	5183.8	3.7	7.58		3	10856	6.6
42333	14:21:00	80	3584.9	2.4	1.99		47	794.7	1.1	0		26	2393.8	2	1.71		52	844.35	0.9	-1.66		5	215.15	0.2	-1.21		5	862.4	0.9	-1.65		7	9857.3	5.8	14.48		4	2550.5	1.7	0.88		3	3191.4	2.1	1.72		4	4375.7	2.6
42333	16:51:00	57	4814.2	3.4	1.51		15	724.71	0.7	0		10	464.54	0.5	-0.59		67	4816.5	3.2	6.88		4	54.692	0.2	-0.52		5	718.13	0.7	-0.16		4	1652.7	1	-0.91		5	7506.7	4.8	13.84		3	3012.1	1.9	2.51		1	108.71	0.2
42333	19:21:00	98	8324.3	5.6	14.6		16	752.28	0.8	0		17	767	0.9	-3.9		25	450.27	0.5	-1.27		4	-29.1	-0.1	1.73		5	1257.3	1	2.14		4	1815.1	1.1	-1.34		3	1106.9	0.8	-1.15		4	4768.1	3.2	9.58		2	66.949	0.2
42333	21:51:00	86	3325.2	2.8	0		44	6860.4	4.2	14.66		19	769.59	0.8	-1.45		37	498.41	0.6	-0.28		5	-2.11	0.2	1.29		6	2863.8	1.9	7.87		5	1759	1.2	-0.5		4	1787.1	1.3	1.75		3	1980.7	1.5	2.33		2	36.04	0.2
42334	00:21:00	88	2780.1	2.3	1.2		30	692.07	0.8	0		77	7134.1	4.7	15.91		57	925.85	1	-1.19		5	-16.28	0.1	0.52		6	723.13	0.7	1.04		6	1758	1.3	-0.91		4	3752.2	2.6	6.09		3	2446.3	1.7	4.71		3	113.28	0.2
42334	02:51:00	88	1826.4	1.4	0.81		14	682.89	0.8	0		10	373.88	0.5	0.51		87	5984.2	3.8	12.3		5	-12.59	0.1	1.49		5	1371	1	4.67		6	2156.3	1.6	0.47		5	9376.6	5.5	17.52		4	2773.8	1.7	5.68		2	95.739	0.3
42334	05:21:00	32	1119.8	1.1	0.82		14	471.61	0.6	0		10	360.15	0.4	0.74		47	559.72	0.6	0.52		6	-4.219	0.1	2.09		5	1276	1	4.89		5	1840.2	1.6	1.4		4	2782.3	1.8	5.15		4	3067.4	2.1	7.26		2	34.944	0.3
42334	07:51:00	3	232.86	0.4	3.33		20	5675.1	3.5	12.79		1	0.6	0	0		32	437.61	0.7	0.32		5	-53.2	0.1	0.79		6	2676.9	1.9	6.38		6	1856.9	1.6	-1.85		5	3116.4	2.2	0.99		5	3606.8	2.6	2.5		5	7447.4	0.4
42334	10:21:00	78	3806	2.9	1.49		20	756.92	0.8	0		70	6293.1	4	12.38		85	845.24	0.9	-1.69		6	652.95	0.8	-2.74		6	871.64	1.2	-1.8		5	8318.3	4.6	9.1		4	1977	1.6	-1.69		5	2014.7	1.8	-0.68		3	3038.6	2.2
42334	12:51:00	76	3738.3	2.3	3.6		11	708.3	0.9	0		8	422.88	0.6	-0.97		86	4567.1	2.9	5.98		6	553.37	0.8	-0.49		5	1026	1.2	0.78		4	1514.1	1.2	-2.22		4	8425.9	5	10.78		4	4272.5	2.8	2.89		4	4087.9	2.7
42334	15:21:00	80	7008.1	4.4	10.93		13	837.77	0.8	0		9	467.42	0.5	-1.66		22	763.34	1	-1.97		4	315.79	0.3	0.8		5	1982.9	1.6	2.62		5	3446.9	2.4	2.76		4	2290.4	1.7	1.42		4	5700.6	3.5	8.32		3	5082.4	3.1
42334	17:51:00	44	15797	11.2	10.98		49	6180.7	3.9	11.08		11	1129.3	1.3	-0.33		22	769.4	0.8	0.29		4	361.59	0.3	0.31		5	3578.6	2.3	7.92		5	4770	2.9	6.99		3	3620.1	2.3	6.05		3	3711.7	2.5	6.35		4	7235.3	4.3
42334	20:21:00	55	8035.5	4.6	2.79		14	779.12	1.1	0		61	6104.9	4	12.72		27	858.58	1	1.79		5	697.72	1	0.2		5	1794.2	1.3	4.97		4	3830.3	2.5	6.15		3	2165.4	1.5	0.66		3	3466.6	2.3	5.41		3	4204.5	2.6
42334	22:51:00	63	2291.8	1.7	4.04		9	760.26	0.9	0		6	638.6	1	-2.41		35	4310.7	2.9	7.51		4	343.39	0.6	-1.52		4	1491.2	1.3	1.43		4	2455.2	1.7	0.08		2	1563.5	1.2	-1.1		4	3567.6	2.3	4.6		3	4481.9	27450
42335	01:21:00	69	6465.8	4	11.42		13	759.2	0.8	0		7	578.83	0.9	-0.12		18	629.2	0.8	0.16		4	400.27	0.5	1.21		5	1978.9	1.5	3.17		4	2348.9	1.8	-0.65		3	1645.3	1.4	0.44		3	4455.2	2.9	7.97		4	4570.1	2.7
42335	03:51:00	49	13957	9.2	6.42		46	5946.6	3.9	11.91		9	743.41	1	-0.98		18	752.79	0.9	-0.47		4	377.64	0.5	-0.13		6	3297.1	2.1	5.53		5	2188.5	1.6	-0.23		3	1493.9	1.2	0.25		4	2899	2	3.96		4	6845	4.3
42335	06:21:00	66	8095.1	4.8	0.56		22	709.3	0.7	0		76	5857.3	3.9	10.76		0	34	0.1	70		6	700.39	1	-2.36		5	1463.2	1.2	1.24		4	1898.3	1.7	-1.55		4	1220.1	1.1	-1.97		3	2926.4	2	3.57		4	3470.8	2.3
42335	08:51:00	77	2465	1.8	1.44		10	774.09	1	0		8	726.61	1	0		54	4408.4	2.9	8.2		5	417.75	0.7	-1.32		5	1133.1	1.2	-3.18		5	1788.1	1.6	-1.07		4	1076.8	1.1	-1.41		4	3342.9	2.3	3.06		4	4462.2	2.8
42335	11:21:00	93	6358.6	4.3	10.77		14	824.02	1	0		9	719.33	0.9	-2.51		31	797.28	0.8	-1.88		5	519.17	0.5	-0.92		6	2119.6	1.8	1.28		5	2626.4	2	-0.64		4	1626.6	1.3	-2.35		4	5663.3	3.7	6.16		4	5284.6	3.2
42335	13:51:00	46	17861	13.1	13.98		54	5805	3.9	8.71		10	834.04	0.9	-3		27	856.44	0.9	-1.94		4	444.24	0.5	-2.03		6	3907.2	2.7	4.83		4	3662	2.4	1.39		4	2350.1	1.8	-1.82		3	2310.2	1.8	-0.92		4	7462.1	4.5
42335	16:46:00	83	6190.5	3.9	8.08		14	872.76	0.8	0		7	718.04	0.8	-2.55		13	683.7	0.9	-1.64		85	6466.9	4.8	5.64		8	2295.6	2.1	2.85		5	3387.7	2.2	3.1		4	2934.1	2	2.23		4	5931.9	3.9	9.42		4	4429.8	2.9
42335	19:16:00	43	17245	13.1	17.23		60	5697.6	3.8	13.57		11	804.83	0.9	-2.25		20	785.72	1	-0.52		77	11684	7.2	14.37		10	3699.2	2.6	4.53		7	4066.4	2.6	2.87		5	3217.7	2	1.6		4	4066	2.5	3.05		4	7184.9	4.6
42335	21:46:00	55	7563	4.9	4.26		12	836.61	1	0		65	5605.7	3.9	8.92		29	892.22	1	-2.78		85	11128	6.1	7.56		9	1513.3	1.4	0.77		6	6717.5	4.3	9.9		5	3754.1	2.4	3.11		4	4077.5	2.5	3.91		3	4286.7	2.8
42336	00:16:00	66	2727.7	2.2	3.41		9	848.94	1	0		8	804.4	1	-1.49		45	3395.8	2.7	4.59		82	8991.4	5.1	6.08		9	1929.7	1.7	1.24		6	3038.6	2.3	1.8		5	7197.4	4.6	8.53		4	4255.3	3	4.12		4	4567.9	3
42336	02:46:00	69	6036.1	4.5	9.59		11	871.85	1.4	0		7	880.41	1	-2.71		18	780.86	1	-2.32		85	6829.8	5.3	7.35		9	2487.3	2	0.89		6	3530.9	2.7	2.54		3	3317.1	2.4	0.77		4	5841.5	4	8.01		3	4287.1	2.8
42336	05:16:00	40	15882	12.1	12.07		50	5513.6	3.8	7.65		10	842.1	1.1	-2.21		18	763.59	0.9	-0.82		71	12331	7.3	10.33		9	3735.8	2.8	5.99		5	3953.7	2.8	4.54		3	3195.7	2.3	2.31		4	3814.5	2.6	2.41		3	6925.2	4.6
42336	07:46:00	49	8636.4	5.5	0.91		12	798.84	1	0		59	5488.6	3.8	8.1		27	858.69	1.2	-2.84		74	11257	6.4	7.57		8	1597.9	1.8	-1.58		6	7039.3	4.7	8.46		4	2814.3	2.2	2.58		4	3958.3	2.9	3.52		3	3925.2	2.8
42336	10:16:00	60	2437.8	1.9	2.07		7	914.05	1.1	0		6	764.47	1.1	-2.33		43	3363.3	2.5	3.22		82	8639.3	4.8	3.88		8	1623.2	1.5	-0.84		6	3094.1	2.3	-1.31		4	7193.2	5	8.73		4	4315.1	2.9	2.32		4	4000.4	2.9
42336	12:46:00	63	5749.8	4.1	7.97		10	851930000000	0	499		5	596.18	0.8	-1.67		16	731.52	0.8	-2.25		85	6908.1	5.6	3.9		8	2148.7	1.9	-1.21		5	3589.9	2.6	-0.16		4	2358.4	1.7	-2.18		4	5973	4.3	2.89		3	5173.6	3.2
42336	15:16:00	50	2639.4	2.5	12.22		41	5236.8	4.1	6.38		6	807.22	1.2	-3.42		17	825.08	1.3	-3.08		77	12215	7.6	8.91		8	3804.9	2.8	2.4		5	4367.4	3.2	2.48		4	3196.6	2.3	-0.03		3	2905.1	2.3	0.12		3	7053.4	4.7
42336	17:46:00	53	6633.4	5.4	3.72		9	947.98	1.3	0		53	5380.6	4.2	7.53		20	969.19	1.4	-3.49		80	11374	6.8	7.24		7	2549.3	2.2	0.2		5	6347.1	4.7	6.67		3	3306.5	2.8	2.05		3	3409.5	2.6	1.24		3	3778.4	2.9
42336	20:16:00	53	2685.5	2.8	6.72		8	1052.1	1.7	0		6	1051.1	1.8	8.36		27	3107	3	11.78		80	9180.8	5.7	16.28		7	2611.9	2.3	10.78		4	3870.9	3.3	14.23		4	6168.6	4.8	20.77		3	4106.1	3.3	13.36		3	3810.4	3.3
42336	22:46:00	55	5721.8	4.9	10.68		11	1045.3	1.6	1.11		7	983.31	1.5	-1.57		14	900.24	1.3	0.57		85	7251.3	6.2	6.08		8	2464.4	2.2	3.61		5	3214.8	2.7	1.26		3	2645.9	2.4	0.8		4	5708.7	4.5	7.44		4	4464.9	3.5
42337	01:16:00	40	13825	11.4	11.21		42	5420.9	4.9	9.05		8	1071.1	1.6	-2.33		15	996.72	1.5	-1.14		79	12505	7.9	11.57		9	2870.8	2.7	2.52		6	4009.8	3.2	3.28		4	3584.7	2.9	2.71		4	3841.6	3.2	2.37		3	6781.3	5.3
42337	03:46:00	48	7005.1	5.5	1.66		10	1045.4	1.7	0		49	5282.5	4.7	8.01		21	1024.1	1.6	-1.2		80	11135	7	7.82		8	2398.9	2.6	0.86		5	6499.7	5.1	7.1		4	3856.8	3.2	3.64		3	3607	3	2.8		3	3813.4	3.3
42337	06:16:00	49	2705.4	2.7	4.01		6	1080.4	1.6	2.89		6	1015.9	1.8	0.59		25	2992.1	3.1	4.63		75	8785.9	5.8	8.21		6	2350.3	2.2	4.35		5	3350.6	2.9	4.69		4	6132.4	5	12.44		3	4092.3	3.5	7.18		3	3698.9	3.2
42337	14:34:00	47	5682	5	13.66		18	1161.2	1.5	4.02		9	995.21	1.3	1.75		16	1054.3	1.5	0.47		82	10420	7.1	13.34		10	3231.2	2.6	3.24		6	3558.3	3	2.58		5	2613.4	2.2	0.5		4	5566.9	3.8	2.12		5	4520.8	3.2
42337	17:04:00	33	11193	11	8.06		47	5228.8	4.6	8.01		7	874.27	1	-1.19		11	1059.6	1.4	-1.12		80	13382	9.2	16.13		8	3363.6	3.3	5.2		5	3325.7	2.9	3.85		4	2857.8	2.5	3.83		3	3716.1	3.2	4.25		4	6456.5	5.3
42337	19:34:00	44	5580.8	4.9	9.13		8	1052.9	1.7	0		47	5221.1	4.7	11.21		13	1173.3	1.5	14.38		73	12350	7.8	18.2		8	2717.4	2.4	7.64		6	5823.6	4.8	8.55		3	3858.8	3.2	4.24		4	4057.6	3.5	13.48		3	4135.7	3.2
42337	22:04:00	48	2660.6	2.6	6.4		7	997.35	1.5	0		5	788.08	1.2	1.17		12	2811.5	2.9	5.61		62	11185	6.9	10.94		7	2649.7	2.6	2.91		6	3346.7	3.1	4.91		4	5585	4.9	14.18		3	3968.8	3.4	8.44		3	3991.1	3.3
42338	00:34:00	45	5082	4.7	9.9		9	1044.1	1.3	1.91		5	811.69	1.1	0.44		8	1016.1	1.4	-0.07		72	11289	8	15.34		7	2504.3	2.3	3.51		5	3209.9	2.8	3.67		4	2592.4	2.1	2.11		3	4894.7	4.3	10.07		3	4080.3	3.5
42338	03:04:00	35	8688.3	8.9	12.52		36	4514.4	4.1	8.38		7	824.97	1.4	1.44		8	1001.6	1.4	0.33		62	13135	9.3	18.28		8	2912.9	2.8	5.62		6	3468	3	3.6		4	3140.8	2.6	2.97		3	3453.5	3	3.23		4	5555.9	4.9
42338	05:34:00	42	4112.4	4.2	4.04		8	994.89	1.3	0		41	4701.7	4.3	6.62		11	1037.7	1.3	-2.77		61	11977	7.9	15.43		7	2392.7	2.2	1.81		5	5280.3	4.7	12.75		4	2877.3	2.6	5.08		4	3204.8	3	6.15		4	3589.4	3.1
42338	08:04:00	40	2327.5	2.5	3.41		7	1087.6	1.5	0		5	842.82	1.3	-0.21		11	2614	2.9	6.86		65	10877	6.7	12.58		8	2502.8	2.3	11.3		5	3084.3	2.9	13.27		4	5593.5	5	27.05		4	3625.1	3.3	19.53		3	4073.3	3.5
42338	10:34:00	43	5145.2	5.2	10.63		10	1044.7	1.7	0		7	888.13	1.4	0.44		12	1031	1.7	-1.08		71	11084	7.9	39.89		9	2978.9	2.9	27.94		6	3219.9	3.3	25.96		5	2516.3	2.5	22.6		5	5337	5.1	16.56		4	4378.9	4.1
42338	13:04:00	35	10199	10.7	8.99		41	4738.7	4.7	8.91		9	933.86	1.4	-1.12		13	1014.9	1.6	0.31		78	14191	10.6	20.99		9	3684	3.8	3.68		6	3945.6	3.8	2.96		4	3292.2	3.1	0.57		5	3468.7	3.3	1.56		4	6389.2	6.4
42338	20:39:00	42	5093.8	5.7	8.72		9	1102.7	1.8	0		6	916.57	1.5	0.18		13	1135.3	1.8	1.81		42	12011	9.7	20.42		8	3070.7	3.2	3.86		5	3321.9	3.4	3.66		4	2931.1	3.1	1.24		3	5201.9	5.6	9.03		3	3924	3.9
42338	23:09:00	33	6504.1	9.4	14.43		38	4620.8	5.4	49.62		9	988.52	1.8	12.7		12	1084.1	1.7	4.74		59	13235	11.3	41.89		9	3500.3	4	8.86		5	3660.8	3.9	4.81		4	2912.8	3.3	3.64		3	3326.2	3.5	3.51		3	4982.6	5.6
42339	01:39:00	35	2383.3	3.1	3.79		8	1037.2	1.8	0		39	4661	5.7	10.6		18	1442.9	2.2	4.43		77	13096	1.2	25.18		9	3191.9	3.6	9.37		6	5621.8	6	35.06		5	4215.6	4.3	32.36		4	3489.2	3.9	31.63		4	3636.6	3.8
42339	04:09:00	32	1947.6	2.9	4.71		7	1093.1	1.8	1.92		6	1011.2	1.6	2.3		32	4141.9	5.1	9.52		72	11945	8.9	18.02		9	3137.4	3.7	4.41		5	2713	3.2	2.49		4	5564.6	6.1	10.6		3	3417.9	4	6.03		4	3349.4	3.7
42339	06:39:00	39	5004.4	6.5	10.07		8	1165.1	1.9	0		6	955.49	1.6	1.32		13	1097.5	1.9	1.43		73	12385	10.4	22.29		9	3186.8	3.8	4.92		6	3245.9	3.8	4.95		4	2840	3.2	3.51		4	5237.7	6.1	9.03		4	3334.6	3.5
42339	09:09:00	33	8802.4	9.5	9.44		37	4393.8	5.1	9.35		9	938.41	1	-0.44		13	938.14	1.1	-1.41		74	13811	12	26.54		9	3687.8	3.9	6.55		6	3169	3.4	4.01		4	2123.8	2.3	0.86		4	3157.1	3.2	3.48		3	5552.1	5.9
42339	11:39:00	35	3011.2	3.2	3.86		6	865.3	1	0		6	806.68	1	-0.82		11	894.62	1.2	-1.81		60	14809	15.7	32.65		8	2322.4	2.2	1.79		5	2413.2	2.1	-0.06		3	1797	1.5	-0.74		4	2875.6	2.6	1.81		4	3214.3	3.1
[truncated: 21 more columns]

## Sheet: 整理-删除异常值
Date	Time	NH3#1	CO2#1	N2O#1	CH4#1		NH3#2	CO2#2	N2O#2	CH4#2		NH3#3	CO2#3	N2O#3	CH4#3		NH3#4	CO2#4	N2O#4	CH4#4		NH3#5	CO2#5	N2O#5	CH4#5		NH3#6	CO2#6	N2O#6	CH4#6		NH3#7	CO2#7	N2O#7	CH4#7		NH3#8	CO2#8	N2O#8	CH4#8		NH3#9	CO2#9	N2O#9	CH4#9		NH3#10	CO2#10	N2O#10
42295	09:29:00	299	81733	33.6	561.37		268	79917	32.6	511.48		381	82757	29.7	436.62		53	1070.8	1.3	4.02		42	20884	49.3	49.77		34	71109	312.7	444.7		35	55774	362.2	482.63		25	1154.3	1.7	5.65		15	959.18				26	1852.6	2.5
42295	13:03:00	448	76222	31	448.52		1693	8579.9	4.3	123.87		210	50091	20.5	272.4		348	1815.1	1.6	64.14		236	8354.6	3.7	46.37		28	6649.4	23.3	31.79		37	92896	311.9	392.06		22	10513	24.2	23.19		28	90222	367.7	490.05		18	45392	125.3
42295	15:33:00	1244	10166	4.8	119.37		340	25239	10.6	108.39		451	1475.5	1.6	61.56		428	1623.2	1.5	38.28		155	4961.2	2.4	22.16		52	8616.6	15.1	26.65		37	107800	202.8	286.33		23	26046	39.8	35.96		30	126900	292.7	425.31		19	34900	49.3
42295	18:31:00	328	60695	23.3	195.41		478	1314.5	1.4	27.54		180	1741.6	1.4	28.6		751	2299.5	1.7	55.75		358	61989	22	158.15		145	35010	32	69.1		96	148790	259.6	398.64		119	81428	106.7	118.05		79	103410	139.2	238.38		108	101430	80.4
42295	23:31:00	593	39690	14.6	115.98		300	1456.7	0.9	18.94		292	67406	26.1	443.04		529	1611.7	1.3	29.14		1194	63316	24	408.8		71	24010	16.3	35.56		51	68359	93.8	122.91		22	47491	41.3	39.8		40	114920	88.5	146.51		24	88265	51.9
42296	02:02:00						148	65012	24.4	394.67		252	1254.6	1	12.52		541	66519	25	416.63		1159	47414	17	97.41		81	35007	35.2	55.53		49	112240	89.2	184.06		22	56304	47.7	47.32		38	144400	199.3	293.69		25	94070	50.4
42296	04:32:00	576	63570	23.8	398.91		362	1460.1	1.4	19.82		260	63506	23.9	388.13		424	1472.9	0.9	23.25		1190	56375	21.2	396.9		90	32899	17.6	43.65		49	138660	152.5	200.83		27	74355	63.9	62.95		40	159300	107.7	179.14		24	86968	40.3
42296	07:02:00	1000	6619.4	2.6	52.37		131	60624	22.1	342.52		252	1162.9	0.9	12.32		452	62049	22.9	368.7		1188	42742	14.9	82.61		85	36196	28.4	49.7		49	96776	52.3	116.73		28	87827	80.4	78.79		40	141140	119.6	205.06		25	90134	41.8
42296	12:21:00						128	1052.7	1	13.91		139	1109.4	0.8	17.62		152	1186.3	0.7	12.17		1033	35188	11.9	83.26		113	11681	7.6	23.52		113	75946	55.4	83.44		33	15213	24.7	28.31		84	121680	80.2	142.67		46	67531	30.3
42296	14:51:00						315	1325.2	1	22.33		111	1428.6	0.5	15.75		610	1511.6	1.2	34.27		1069	56811	20.6	128.04		69	16873	8.2	34.7		72	108740	76.2	92.93		32	59471	66.3	61.14		58	147480	86.5	119.4		40	120240	53.9
42297	18:19:00	188	7677.9	3.2	29.85		116	1089.9	1.2	4.09		77	1051.7	1	1.87		199	1190.1	1.2	8.06							22	8571.9	3.5	9.3		31	42012	14.9	28.86		18	41249	21.8	16.21		32	56419	20.2	67.12		26	28510	10.3
42297	20:49:00	420	20930	8.1	41.73		756	21873	8.3	75.01		141	1103.5	1.4	8.03		331	1221.8	1.2	15.39							33	9284.7	3.8	13.49		33	49098	17.4	33.12		22	67299	37.2	31.79		32	29966	11.2	24.64		29	44010	15.2
42297	23:19:00	577	4419.2	2.4	24.07		131	1156.9	1	5.67		731	21445	7.6	70.38		401	1192.6	1.1	15.47							23	7658.5	3.5	7.19		32	71136	29.3	47.06		20	62853	29.9	21.96		32	25334	9	20.41		29	17857	7
42298	19:40:00	495	14025	5.8	48.46		90	1065.7	1	13.82		48	1000.5	0.9	9.18		100	1021.9	0.9	12.66		534	13622	4.8	33.19		27	4110.7	2.1	16.47		30	16732	6.3	22.78		23	83972	37.5	40.61		23	36815	12.5	55.88		19	28502	9.8
42298	22:10:00	385	27484	10.3	55.72		672	18988	6.5	59.91		85	1054.4	0.9	6.92		111	1039.9	1	10.11		411	35959	12.8	43.92		28	4439.1	1.9	17.66		29	24428	9.2	40		22	73697	31.5	41.32		24	23525	8.2	24.97		21	43783	15.3
42299	00:40:00	420	22575	8.6	44.95		154	24423	9.1	41.07		582	18573	6.4	63.72		253	1193.1	0.9	19.77		481	30995	11.3	31.12		28	4431	2.3	16.67		30	23860	9.2	28.17		22	65855	27.1	32.28		24	22281	7.8	25.04		19	22730	8.1
42299	03:12:00						145	20840	7.9	18.06		82	25409	9.8	37.18		705	18041	6.4	56.74		489	27010	9.9	33.62		32	4499.4	2.1	12.01		30	32131	12.2	31.76		24	68679	27.3	31.18		23	25865	9.5	37.59		21	20919	8
42299	18:10:00	355	13090	5.2	47.44		110	1033.4	1	6.02		47	2109.6	1.3	5.08		52	1043.5	0.8	0.03							36	12034	4.5	19.62		28	18963	7.2	25.8		19	38004	15.1	17.03		21	41379	14.4	54.85		17	14283	5.2
42299	20:40:00	316	23346	8.9	49.88		544	16283	5.7	58.52		74	980.77	1.2	7.59		73	1152.5	1.2	20.65		519	54375	19.6	44.55		40	14127	5.2	30.44		30	17376	6.1	23.34		19	36239	14.7	16.68		22	23088	8	26.85		17	19500	6.9
42299	23:10:00	366	21183	8.3	43.26		167	23799	9.1	41.9		544	16586	5.8	53.98		120	1100.6	1	9.48		570	57938	21.1	61.89		44	11956	4.4	15.99		33	26465	9	42.63		20	30930	12.1	9.82		23	22108	7.7	26		20	11925	4.6
42300	01:42:00						141	10285	4.3	23.23		53	7414.4	3.1	17.38		566	15962	5.8	51.76		781	49460	17.9	63.07		51	11879	4.4	19.82		34	14614	5.7	18.64		27	83882	34.1			24	24273	8.6	31.19		19	13972	5.4
42300	04:12:00	465	15351	5.7	49.38		105	1243	1.3	28		61	3058.3	1.8	23.16		93	1265.2	1.4	15.31		984	29677	10.5	49.53		48	11913	4.5	22.52		34	16792	6.6	22.62		23	43041	17.6	13.86		24	38747	14.7	57.68		19	16107	6.3
42300	06:42:00	342	26070	10.1	63.67		572	16929	6.3	63.95		95	1204.7	1.1	14.01		87	4796.9	2.2	20.66		799	52902	19.5	87.06		49	14635	5.4	34.12		34	15712	6.3	29.55
42300	18:51:00	565	25527	9.8	91.72		174	1541.1	2	26.99		121	34564	13.2	46.39		99	18901	7.9	41.78		1383	41796	15.3	96.53		55	23105	8.2	48.41		33	53743	19.5	42.72		23	26435	12.3	13.1		27	66715	24.9	54.56		22	49439	17.7
42300	21:21:00	375	35985	13.8	59		733	27627	9.9	86.65		83	1349.3	1.2	9.34		161	11292	4.8	27.83		1140	46030	18.7	86.91		46	21316	7.7	37.5		32	62625	22.6	44.87		23	37794	16.2	22.25		25	48882	17.3	42.22		25	71440	25.2
42300	23:51:00	372	29854	11.9	55.37		318	32619	13.2	60.44		754	27362	9.4	83.29		82	1421.4	1.2	7.41		1042	40242	16.5	67.4		42	16901	6.6	25.44		30	60075	22.6	37.37		20	31958	12.6	5.31		22	41983	15.8	39.41		19	37461	13.9
42301	02:21:00						242	26269	10.2	40.13		170	20169	8.1	39.07		460	15990	5.9	50.4		931	35000	13.3	57.29		41	18694	7.3	28.96		28	45159	17.1	23.19		21	42157	16.8	6.36		20	46098	17	42.21		20	49153	17.8
42301	04:51:00	560	23702	8.3	76.19		216	1359.1	1.1	9.47		80	11974	4.7	22.22		78	2052.8	1.5	10.58		836	26627	9.9	53.41		36	15769	5.8	24.08		25	26596	9.9	9.38		18	26862	11	3.82		21	65718	24.7	64.95		19	53291	19.4
42301	07:21:00	355	26837	10.7	47.51		551	21025	7.5	69.72		105	1290.1	1.1	12.29		103	12777	5	22.84		842	36248	14.4	77.63		38	16209	6	38.87		27	29481	11.2	20.72		19	12230	4.9	11.08		24	31413	11.6	28.63		23	45957	16.1
42301	09:51:00						154	5714.7	2.2	10.84		652	22525	7.8	73.14							941	35078	13.6	64.49		55	11646	4.6	17.98		54	31136	11.5	14.59		23	8109.6	4.6	5.3		40	17160	6.8	16.7		35	19725	7.3
42301	12:21:00	670	16783	5.7	51.75		437	22620	8.4	37.9		196	1774.2	1.3	14.58		462	13797	5	49.08		966	34439	13.1	62.4		53	11525	4.5	16.61		44	21851	8.1	9.06		23	16448	9.3	8.38		33	28938	11	25.19		27	14564	5.3
42301	14:51:00	603	19823	6.9	70.71		155	1347.6	1.2	11.36		183	12021	4.6	17.6		178	15611	6.5	24.43		932	29495	10.8	55.75		43	14691	5.6	25.95		36	43327	16.6	16.34		20	19893	10.8	12.17		28	69142	26.6	64.59		21	26721	9.2
42302	21:04:00	445	17493	6.4	58.18		42	1233.4	1.4	17.43		251	23880	8.9	43.93		112	12636	5.1	37.29		596	26367	9.4	42.88		35	13753	4.9	27.47		24	20920	8.1	26.2		22	61927	22.6	18.53		21	51444	18.3	70.91		15	19604	7.1
42302	23:34:00	254	30519	11	59.29		377	22952	8.1	63.97		37	1247.5	1.3	9.8		85	15167	5.7	23.08		565	40011	14.7	57.75		33	21470	7.8	39.85		24	24803	9.6	29.14		20	43538	15.6	10.89		19	33784	13.7	38.87		20	31108	11.2
42303	02:04:00	240	29202	10.5	49.96		176	29290	11	48.97		387	22526	8	63.35		88	1149.8	0.9	8.52		570	38649	14.1	50.53		33	15715	6.2	22.07		25	54075	19.6	61.5		18	45030	16.2	7.8		19	27725	10.1	27.22		14	19588	7.2
42303	04:34:00	271	27567	9.6	42.79		190	27399	10	43.99		187	28087	10.4	52.93		253	13562	4.8	38.81		607	33527	11.8	43.63		34	16291	6.1	23.02		23	28097	10.2	25.18		19	51368	18.2	9.84		17	36266	13.3	40.66		14	23749	8.6
42303	07:04:00	358	22063	7.5	58.79		89	1294	1	8.19		142	26524	9.7	36.61		98	14027	5.4	29.01		611	26528	9	38.72		33	15428	5.7	23.31		23	26717	9.7	26.55		19	39942	14.5	10.77		20	60860	22.4	51.75		14	22530	8
42303	09:34:00	252	30939	11.4	61.57		395	21487	7.5	63.51		56	1373	0.9	5.88		79	12673	4.8	21.54		576	40332	14.7	58.08		35	19100	6.7	34.48		24	17964	6.8	24.48		16	14875	5.8	7.34		20	22447	8.8	21.33		15	30052	10.7
42303	12:04:00	271	29726	10.7	48.43		314	29063	10.7	53.92		410	22612	7.9	62.78		113	1167.1	1	12.12		610	40799	14.7	52.28		38	14927	5.6	25.74		29	43896	16.2	43.71		17	25132	9.4	4.92		20	26048	10.1	26.72		15	20535	7.4
42303	14:34:00	356	24286	8.6	53.23		298	27166	9.8	45.94		76	26830	10.1	42.87		334	15969	5.7	48.76		665	35316	12.4	51.02		45	11111	4.1	22.24		30	11512	4.9	13.58		18	8907.1	3.9	5.08		21	24668	8.7	26.42
42303	17:04:00	400	19755	6.6	61.46		167	1452.5	0.2	14.07
42305	10:53:00	230	12517	5	22.2		116	1207.1	1.1	2.13		53	977.33	1.1	-2.34		68	1068.1	1			434	50920	18.3	64.3		50	9076.3	4.3	4.33		49	13072	6.2	0.22		20	4795	2.5			32	12378	5.8	2.68		23	5133.7	2.6
42305	19:24:00	261	13846	5.9	51.25		70	2314.3	2	99.6		147	19637	7.5	47.06		23	1141.2	1.1	8		518	28410	10.2	34.58		33	11879	4.8	18.39		24	13056	5.4	10.57		23	85703	30.6	24.12		17	22226	8.2	29.92		15	15427	6.2
42305	21:54:00	116	27955	10.8	52.61		238	13508	5.2	33.54		94	1486.9	1.4	17.17		19	1054.7	1.2	3.19		491	35400	13.2	57.67		32	13719	5.3	20.87		21	14646	5.8	17.65		20	57094	19.9	25.93		14	16650	7.3	18.81		15	19807	7.5
42306	00:24:00	135	23383	9	50.87		103	24344	9.5	55.66		236	12882	5.1	34.15		23	1023.7	1.1	3.56		489	32015	12.1	52.12		30	10290	4.7	14.75		23	22378	8.5	29.08		20	61059	22.1	21.88		15	14312	6.1	13.96		14	12820	5.4
42306	02:54:00	181	10066	4.1	27.18		71	15663	6.1	31.57		48	9936.8	4.5	24.16		58	3218.6	2	8.47		454	29123	10.5	48.01		33	9195.6	4.1	12.11		21	10792	4.7	7.65		22	67683	24.2	22.45		16	12514	5.1	12.87		15	10724	4.5
42306	05:24:00	176	10689	4.2	29.88		64	1511.4	1.4	9.22		47	7437	3.3	12.2		14	909.83	1			465	22646	8.3	41.13		27	8620.7	3.7	10.51		19	12513	5.1	9.58		16	38666	13.8	11.52		14	13924	5.5	18.85		12	11570	4.6
42306	07:54:00	97	22361	8.5	47.66		190	10431	4.3	28.63		66	2217.2	1.4	11.46		17	989.19	1.2			426	32508	12	64.18		30	10211	4.3	15.12		23	7928.6	3.7	4.24		15	12353	5	0.12		21	8763.9	4.3	4.12		21	17336	6.4
42306	10:24:00	144	22286	8.1	43.89		161	18226	7.1	40.62		51	1314.9	1.3	1.55		58	1109.1	1.1	1.15		496	33951	12.6	46.91		64	7100	3.6	4.31		37	24021	9.1	20.95		18	11891	4.8			24	9519.8	4.5	3.68		24	6021.6	2.8
42306	12:54:00	172	10660	4.4	25.22		131	10599	3.9	18.86		51	6479.9	2.9	9.53		168	10027	4.1	21.34		496	29238	10.5	42.81		52	8758.7	4.6	5.59		31	4753.6	3.1	-3.11		21	30745	11.7	2.98		21	18857	8.2	9.41		20	11354	5.1
42306	15:25:00	177	11457	4.3	25.81		30	998.45	0.9			52	4819.5	2.4	8.3		51	4870	2.5	8.42		438	23133	8.5	33.93		33	12765	5.4	8.64		23	11561	5.2	3.88		22	23084	8.7	9.91			360000	627	165		17	22139	8.4
42306	17:54:00	96	22499	8.7	432		179	13407	5.3	37.85		44	1269.5	1.4	22.32		53	6991.2	3	23.59		371	38159	14	53.04		32	16676	6.3	23.75
42306	19:26:00	200	10667	4.4	35.87		35	1137.5	1.2	27.94		34	3943	2.4	30.89		57	8623.3	4.1	41.09		392	20738	7.6	40.51		33	11659	4.8	25.07		24	24114	9.8	24.35		22	52467	19.4	15.18		17	29416	13.3	12.91		17	34317	13
42307	11:48:00						35	1053	1.1	2.28		66	2573	1.7	5.75		165	12068	4.8	29.09		458	29768	10.7	40.03		44	9477.3	4	10.84		30	12908	5.4	4.2		23	45904	16.4	3.04		20	23156	8.3	7.57		21	13820	5.4
42307	14:18:00	138	12843	5.4	30.87		58	1268.4	1.1	4.2		15	837.84	0.9	5.29		55	6786.6	3.2	18.65		417	35169	13.3	48.35		36	12356	6.9	13.79		26	10575	5.2	5.37		20	33437	1.3	3.16		18	19491	9.4	9.82		19	38804	16.3
42307	16:48:00	102	24500	10.1	327.96		40	4471	2.4	25.5		14	858.9	1.5	11.83		23	1052.7	1	13.28		327	39805	15.2	56.13		24	13367	6	21.75		21	34385	12.5	14.66		16	42007	15.4	6.28		15	35590	13.8	13.9		14	47332	18.1
42307	22:09:00						20	1041.1	1.2	5.56		27	3215.1	1.9	29.86		30	8961.2	4.1	31.56		316	21850	7.9	25.25		18	4976.8	2.5	11.19		17	10557	4.6	3.36		13	27199	9.6	7.52		13	24875	9.1	22.9		11	21341	7.9
42308	08:09:00	150	16090	6.1	28.65		49	1117.3	1.2	5.31		36	11540	4.7	16.06		37	22280	8	25.92		327	19919	7.6	27.96		22	6193.8	2.8	7.81		19	6238.5	2.9	4.61		14	9578.4	4.1	1.76		17	24454	9.2	25.68		13	17859	6.7
42308	10:39:00	109	54361	19.6	84.11		274	17609	6.3	35.18		23	919.34	1.3	5.56		108	1150.7	1.3	8.79							36	8519.6	3.7	8.39		37	13747	5.8	10.54		20	6910.3	3.1	0.13		25	12257	5.3	7.38		19	38126	13.9
42308	13:09:00	216	50971	18.7	73.07		257	45657	16.7	74.41		29	992.47	1.3	8.16		115	1116.2	1.4			447	38867	14.7	72.9		35	8796.2	4.5	12.18		31	32946	14.4	27.84		19	11371	4.8	4.08		22	26625	11.1	16.98		18	24257	9.9
42308	15:39:00	365	37655	13.2	65.15		315	53111	19.3	72.02		54	38196	14.4	66.48		613	20856	7.7	57.03		407	31095	11.7	39.42		30	8725.1	3.9	6.01		25	35217	15.3	24.47		23	77753	28.2	22.61		17	25880	10.1	37.38		16	34371	13.1
42308	18:13:00	605	20801	7.8	78.89		50	1211.9	1.3	5.49		186	5349.5	2.7	13.7		107	21123	8	55.93		348	20437	8.1	29.7		23	8045.7	3.8	15.7		21	42532	16.7	35.59		17	47702	17.2	15.5		14	36561	14	43.13		14	31232	11.8
42308	20:43:00	266	70878	26.1	164.75		703	21805	8.1	62.1		28	1097.7	1.2	5.92		276	1479.8	1.4	18.38		325	36763	15	67.27		25	9597.4	4.4	17.51		22	43237	17.1	33.33		17	47580	17.1	17.57		14	33668	13.8	29.61		15	42561	15.7
42308	23:16:00	334	62710	23.7	120.86		225	37594	15.3	99.33		77	1281.3	1.5	3.29		276	1396.1	1.6	10.49		294	32885	12.9	51.89		21	9183.4	4.2	11.89		22	58468	22.7	44.42		14	38560	13.5	10.77		13	26648	10.7	26.67		13	32625	12.8
42309	01:46:00	496	26266	9.8	52.19		297	17479	7.1	29.94		33	1345.6	1.4	6.15		521	5575.8	2.8	23.38		295	28046	10.7	38.1		24	5918.5	3	5.59		19	39423	15.5	27.21		17	58388	20.7	20.65		12	24079	9.2	25.77		11	27954	10.7
42309	04:16:00	641	17831	7	51.21		240	1878.5	1.5	6.43		60	7209.1	3.3	2.34		303	27091	11.1	76.03		264	19025	7.3	25.2		20	3377.4	2.1	3.7		15	22076	8.7	13.78		12	27168	9.5	6.77		11	29272	11.2	40.11		10	23056	9.1
42309	06:46:00	322	33395	13.5	102.56		642	6589.8	3.4	28.55		32	1128.3	1.5	0.1		287	1428.9	1.5	9.36		241	31249	12.9	53.28		21	7651.2	3.5	10.81		17	29846	12	25.94		12	20606	7.5	6.97		11	25425	10.5	25.8		11	33279	12.4
42309	09:16:00	377	53219	20.1	110.3		359	33794	13.7	103.12		94	1289.8	1.3	7.94		411	1465.3	1.6	15.47		317	31860	12.2	52.3		27	7242.3	3.8	12.36		24	37539	14.5	37.76							18	17135	7.4	27.11		17	21932	8.7
42309	11:46:00	648	32256	11.8	69.44		146	4163.5	2.2	9.48		63	1593.2	1.5	4.18		434	4549.2	2.5	21.23		543	35864	13.5	69.97		39	2669.4	1.9	11.89		33	14742	6.8	7.18		19	8077.5	3.7	4.11		26	29107	15.1	23.52		21	17242	6.7
42309	14:16:00	742	18534	7.4	57.87		103	1209.2	1.1	8.85		20	913.82	1	3.17		281	25531	11	85.24		435	23935	9.2	47.9		26	6438.2	3.3	11.84		28	32622	14.2	25.86		18	20665	8	5.58		22	30382	14.1	24.83		17	27592	11
42309	18:14:00	631	23049	9.3	64.42		63	1406.6	1.4	4.81		23	1205.1	1.1	3.05		113	10675	4.6	29.92		307	20807	8.5	25.19		24	12055	5.2	20.42		22	58593	24.5	48.02		18	62701	22.6	18.95		15	46414	24.8	21.29		13	36416	19.7
42309	20:46:00	288	46774	17.8	139.97		610	19878	7.9	59.29		29	1000.7	1.3	5.34		191	1261.3	1.2	10.41		279	35953	14.9	60.68							21	56978	22.9	37.39		17	57390	20.2	13.51		13	45754	21.4	9.85		12	33408	16.2
42309	23:16:00	342	43416	16.9	98.35		140	28357	11.4	74.53		24	1134.8	1.1	1.85		150	1257	1.3	4.21		264	31061	13.2	50.83		22	9650.4	4.6	13.55		22	71332	29.1	50.07		17	64420	22.6	15.24		17	58571	25.9	11.51		13	46576	21.2
42310	01:46:00	387	33811	12.7	99.79		385	9536.2	4	14.98		41	11316	4.9	25.86		267	11371	4.9	30.48		274	26888	10.6	41.92		24	7941.2	3.9	11.72		19	34874	13.9	18.77		19	69379	24.8	20.91		14	42885	17.7	5.38		13	35643	15
42310	04:16:00	497	17586	7.1	52.77		355	1788.1	1.6	8.93		47	2271.8	1.5	1.63		128	6426.9	3.2	17.43		251	17648	7.2	26.31		21	8072.9	3.6	13.68		17	34126	13.6	24.7		13	35861	12.6	6.38		12	34794	14.4	5.78		10	27528	11.4
42310	06:46:00	250	41879	16.1	147.44		356	16994	6.9	47.59		36	1163.8	1.3	0.8		110	1524.5	1.3	1.04		233	31096	13	55.9		22	8524.8	4.1	27.75		17	25806	10.5	19.47		19	41802	15.2	14.64		14	27290	11.2	3.69		12	21922	8.8
42310	09:17:00	366	41428	16	108.27		452	28875	12.4	98.91		72	1551.3	1.5	5.66		222	1325	1.2	7.83		348	31965	12.9	74.24		31	3986.3	2.5	6.79		27	21550	8.9	17.2		16	8084	3	1.91		21	9704.3	4.6			16	7454.3	3.5
42310	12:00:00	621	20052	8	62.66		169	1333.3	1.1	13.89		46	1049.9	1.2	3.56		225	4183.2	2.1	14.82		388	19629	8.3	33.9		33	5787.6	2.7	9.34		34	16058	6.7	16.31		18	9242.1	3.6	3.75		22	22245	9	39.8		18	15274	5.8
42310	14:30:00	437	43971	17	132.7		596	20920	8.7	64.79		48	956.56	1.1	1.21		186	1097.1	0.9	8.21		374	36614	16.8	66.6		22	7574.3	3.4	16.5		27	25972	10.2	36.43		44	18505	7.4	17.12		23	13860	6.8	14.25		19	24786	10.2
42310	17:04:00	570	20726	9	86.43		48	1294.1	1.3	89.47		36	1188	1.3	46.26		74	5849.1	3.1	44.03		337	20744	9.3	34.16		24	7420.7	3.9	29.24		22	27768	12	42.55		38	31240	12.2	38.93		19	24176	10.5	51.61		15	20163	8.8
42310	19:34:00	216	45763	18.3	127.35		508	20844	8.7	66.32		58	1315.2	1.4	1.98		50	1247.7	1.2	3.54		302	34511	16.2	62.59		22	8070.7	4.4	22.02		19	28323	11.9	42.61		30	22508	8.6	19.91		17	13895	6.7	17.82		13	25743	10.4
42310	22:04:00	223	42229	16	97.1		108	25011	10.1	66.35		512	21072	8.9	65.04		93	1263.5	1.7	7.23		297	31274	13.8	52.21		25	7473.2	4.1	13.63		20	37929	15.9	69.25		28	30441	11.4	35.57		15	14506	6.5	21.08		13	18906	8.4
42311	00:34:00	319	20493	9	74.33		41	2525.1	1.6	5.07		85	5544.9	2.7	18.62		509	19166	7.9	58.64		282	25625	10.2	39.87		23	6753.1	3.2	9.61		16	23737	9.9	29.05		24	46268	17.4	62.4		17	15338	6.6	25.78		12	17639	7.6
42311	03:04:00	424	18603	7.7	57.36		38	1173.2	1	3.03		55	1198	1.4	1.34		118	7494.8	3.6	25.55		273	18419	8.2	30.94		19	6429.6	3	13.33		15	20009	8.7	27.79		18	17804	6.8	16.55		16	20691	8.6	42.78		11	18210	7.6
42311	05:34:00	213	41273	16	115.95		413	19208	7.9	59.97		60	1230.2	1.4	4.25		124	1195.2	1.4	6.63		241	30759	14	59.74		20	6707.9	3.5	14.89		17	25072	10.4	42.69		21	25411	9.5	29.53		13	13019	6.2	21.14		11	23888	10
42311	08:04:00	238	39668	15.3	95.51		160	9662	3.9	20.69		431	18890	7.6	59.27		171	1235.2	1.4	784		282	28890	12.4	54.48		24	6344.8	3.3	10.08		21	34911	14.6	70.89		24	19395	7.5	22.69		17	12345	5.6	19.27		15	15469	6.8
42311	10:34:00	424	19478	7.7	64.73		86	1205	0.9	3.2		99	1101.1	1	4.09		496	17808	7.5	61.29		363	26982	11	47.25		34	5421.3	2.9	14.42		41	14948	6.5	19.94		33	45673	16.6	54.49		26	10165	4.5	17.04		22	6532.9	3
42311	15:34:00	315	40635	15.6	110.97		447	21458	9.3	66.21		67	1009.6	0.9	3.06
42311	16:05:00	476	20272	9.1	63.36		84	1174.1	0.9	12.82		65	1098.2	1	5.25		99	1828.4	1.3	20.32		355	20047	10	51.03		32	7344.6	3.6	41.88		26	30146	13.9	54.31		31	42211	16.3	49.09		24	24896	10.7	53.28		19	21421	9.4
42311	18:35:00	229	40404	15.3	106.54		349	21141	9.7	113.36		61	1226	1.8	7.33		100	1781.1	1.4	14.4		290	34464	18.3	81.35		28	8074.5	4	24.26		23	31945	13.7	48.11		23	43692	16.8	49.34		17	16185	8.3	25.38		15	27146	11.8
42311	21:05:00	220	37795	14	90.86		98	4455.4	2.7	16.62		392	20577	8.9	61.04		125	1183.8	1.1	4.32		283	30565	14.6	58.36		25	7191.1	3.6	11.42		22	41886	18.4	67.42		20	37526	14.1	32.46		16	14813	7.2	22.69		13	18847	9.4
42311	23:35:00	273	29977	11.4	119.4		67	4704.6	2.6	16		48	1330.6	1.6	6		390	18019	8	58.49		291	25970	11.7	47.32		23	6634.2	3.5	15.78		19	27507	12	36.43		23	61894	23.7	62.91		17	16597	7.4	32.68		14	18273	8.6
42312	02:05:00	370	19782	9.4	67.99		68	1114.8	1	5.9		38	1048.5	1	2.36		89	3052.6	1.8	10.1		283	18595	9.1	31.57		20	6237.8	3.1	11.44		17	26459	11.5	36.99		16	20172	7.5	11.71		14	21034	9.4	43.31		13	18009	7.8
42312	04:35:00	182	36714	13.9	94.6		246	18602	8.3	59.06		44	1152.8	1.1	0.76		93	1357.7	1.5	3.34		253	30845	16.2	68.34		19	6645.7	3.4	16.05		16	27046	11.8	41.88		15	28207	11.1	23.56		13	10622	5.6	15.43		12	23619	10.3
42312	07:05:00	182	35574	13.3	88.1		114	3797.9	2.2	14.24		339	18308	8.1	58.9		106	1161	1.3	2.75
42312	20:28:00	182	53020	21.7	278.41		69	23772	9.4	136.41		51	22841	9.1	152.7		57	23709	9.6	142.2		206	67274	48.1	208.08		34	27309	17.2	55.6		24	47311	23.4	30.32		24	41083	14.6	13.58		20	50976	33	45.21		17	41522	24
42312	22:58:00	215	56265	22.8	285.04		57	26176	10.8	118.18		39	29554	12	169.8		44	21001	8.8	117.1		228	66841	49.7	191.12		24	36001	22.2	44.87		23	57958	28.2	28.98		19	39345	13.8	8.28		16	50523	28.5	37.87		12	41700	21.9
42313	01:28:00	208	54345	22.2	284.22		53	25707	10.5	119.44		32	19305	8.3	89.65		36	15411	6.7	75.99		228	65602	49.5	179.88		23	40655	23.5	35.19		19	63406	30.6	17.9		17	45466	16	6.54		16	59975	32.6	34.41		12	49137	25.2
42313	03:58:00	214	45874	22.5	159.55		47	19980	9.7	67.61		30	17002	8.6	58.42		33	20682	10.9	80.17		240	63499	48.9	188.51		22	41688	22.6	44.17		18	50706	22.7	16.94		15	30386	10.6	5.06		15	53144	26.8	23.28		11	31747	14.5
42313	06:28:00	219	42495	20.9	146.68		44	20147	9.9	61.34		28	19608	9.7	61.71		31	15105	7.5	46.3		240	59883	46.8	170.93		22	37722	19.4	20.26		16	35185	14.9	4.21		13	19678	7.1	0.27		12	38536	18.9	13.04		8	17075	7.6
42313	08:59:00	286	14595	8.3	52.91		23	1081.8	0.9	5.64		23	1081.9	1	3.93		44	2161.1	1.4	4.73		448	25802	15.6	61.87		21	10405	5.1	15.27		18	26450	10.9	21.53		14	8303.6	3.5	3.62		14	21132	10.1	36.2		8	4121.9	2.2
42313	11:29:00	192	23052	29.9	126.77		242	12331	7	43.43		22	859.65	0.9			38	930.29	0.8			436	30730	27	95.67		21	9142.6	4.8	17.47		17	24245	11	25.12		13	7967.8	3.1			13	10002	5.4	8.82		8	12148	5.8
42313	16:00:00	263	18967	10.9	72.76		290	14906	7.7	55.97		65	968.59	0.9			156	1077.6	0.9	0.37		300	26535	26.1	98		84	9463.7	4.6	25.1		21	24046	12.1	41.57		17	9480.6	4.1	3.17		13	19081	10.3	37.22		9	11585	5.6
42313	18:38:00	193	24480	12.3	113.21		405	16483	9	66.13		33	929.25	0.9			69	1168.7	1.2			367	26626	24.6	94.68		20	9091.9	5.1	24.73		15	21555	10.5	40.08		12	7404.8	3.3	1.64		11	9663.8	5.3	17.66		8	11268	6
42313	21:08:00	210	21388	10.1	99.45		49	1618	1.3	2.62		355	15621	8.5	63.12		95	981.28	1			352	23095	19.3	83.46		22	7073.9	3.9	12.35		16	31647	17	70.86		12	9922.4	4.5	7.83		9	9336.1	4.8	19.78		7	5436.1	3.3
42313	23:38:00	240	12596	13.3	71.25		35	1529	1.2	0.91		32	1453.1	1	0.63		264	10362	6	42.13		317	18626	12.6	76.44		20	6447.1	3.4	11.15		13	15388	7.8	21.1		14	32012	14.5	47.17		10	9791.4	5.2	24.04		7	6595.7	3.7
42314	02:08:00	287	13213	8	58.52		28	902.63	0.9			20	857.28	0.9			61	2257.7	1.5	4.14		297	13315	9.6	40.33		17	6191.2	3.5	13.81		12	15161	8	24.87		9	5123.8	2.5			9	13311	7.3	39.18		6	6319.4	3.7
42314	04:38:00	153	18275	9	92.33		242	12975	7.5	56.37		25	916.76	0.8			61	1801.3	1.4	2.59		255	20914	0.5	0.33		17	7206.9	4.4	21.34		11	16009	8.2	31.77		9	8624.8	4	6.88		8	7085.4	4.4	14.38		6	8780.2	5.1
42314	07:08:00	136	22336	9.8	101.61		47	6496.6	3.5	29.8		231	12552	6.9	51.71		80	878.6	0.8			236	18701	14.9	73.58		17	5611.9	3.3	11.57		13	23803	13.3	63.34		8	9480.4	4.5	14.77		9	7456.3	4.3	16.98		6	5057.8	3.1
42314	09:38:00	151	17703	7.6	92.71		43	2909.7	1.9	8.93		113	18224	13.7	88.67		162	5497.9	3.4	20.97		221	16466	9.3	165.22		17	5468.5	3.3	12.71		11	14002	7.4	22.01		9	13812	7	26.76		8	7751.8	4.3	19.34		6	5475.8	3.3
42314	12:10:00	219	11085	6.6	49.22		22	1520.5	1.2	0.42		18	923.69	1			70	13701	10.6	68.2		231	11054	7.2	34.44		16	5233.4	3.2	13.44		12	9817	5.2	16.17		9	6618.1	3.3	0.68		9	10968	5.6	34.04		7	5387.8	3.1
42314	14:40:00	124	17899	14.3	93.84		187	10275	5.8	41.24		18	822.91	0.6			57	875.42	0.8			205	17163	16	117.8		16	6257.3	3.5	18.78		10	10490	5.9	23.79		8	3370.8	1.8			7	12322	7.2	37.31		6	7518.5	4.5
42314	17:24:00	215	11836	7.2	49.63		44	953.9	0.7			18	919.27	1			259	8446.9	6.1	42.76		220	11580	7.6	34.79		17	3651.3	2.4	7		12	8375.5	5	14.4		12	16656	8.2	26.81		9	7381.7	4.4	19.62		7	5755.9	3.3
42314	19:58:00	182	15243	12.4	79.31		214	2095.3	1.5	8.5		19	827.95	0.8			138	988.82	0.7	0.99		186	13843	13.3	59.96		15	4840.3	2.9	12.11		11	7929.1	4.5	17.58		9	4037.8	2.4	2.52		7	7991.7	6.2	39.61		6	6184.8	3.4
42314	22:28:00	133	14335	18.2	114.56		56	14920	11.1	67.31		64	1043.8	0.9			96	1008.1	0.9			182	18157	13.6	68.53		15	6283	5.2	29.79		12	15485	8.9	43.7		9	9025.5	5.1	19.42		6	5414.8	3.2	11.96		6	8937.6	7.1
42315	03:28:00						23	1056.2	0.7			14	827.97	0.7			97	7541.5	5.8	33.49		160	11821	6.9	33.52		11	2925.9	2	4.97		10	5845.5	3.4	11.6		8	12952	6.6	24.63		7	6219.9	3.7	16.33		6	5639.1	3.3
42315	05:58:00	150	14962	12	71.56		191	1733.5	1.2	6.94		19	866.99	0.9			42	896.19	1.1			153	14807	9.3	165.46		14	4612.4	2.8	13.06		10	8165.9	5.1	19.87		8	4882.5	2.6	7.24		6	7178.7	5.5	33.14		5	6674.7	3.8
42315	08:28:00	124	15769	15.8	105.15		60	14280	10.6	62.63		52	943.85	0.9	0.34		36	930.73	1			154	18589	12.6	65.9		14	6133.5	4.9	25.06		10	13853	8.4	40.65		7	6795.5	3.9	8		5	5206.9	3.1	12.54		6	8818.3	7
42315	10:58:00	121	10890	12.2	81.39		40	2101.7	1.7	4.22		176	15258	11.4	67.65		45	1060.4	1.2			157	17694	10.3	55.22		14	3061.3	1.8	3.66		11	14459	8.7	43.11		8	5896	3.6	13.15		7	5145.1	3.1	9.54		6	4996.5	3
42315	13:30:00						25	1718.6	1.4	1.62		11	823.34	0.9			61	1746	1.3			160	17375	10.1	51.34		13	2002	1.3	-1.19		12	17122	11.8	58.78		7	3991.1	2.8	6.08		6	5305.8	3	9.06		5	8210.2	4.4
42315	16:22:00	138	12303	14.2	92.45		26	2065	1.8	2.02		94	1295.8	1.4	1.87		43	931.56	0.9			20	909.84	0.6	-2.67		8	4720	3.7	12.78		8	8670.5	7	22.61		6	8236.2	5.9	16.14		6	7638.5	5.8	21.34		5	7003.9	5
42315	19:18:00	155	16565	18.2	73.99		167	1735.2	1.4	8.05		18	908.16	0.9			35	912.09	1.1	0.19		18		0.7	2.76		7	4917.9	3.1	9.31		7	10378	7.6	25.13		7	11026	7.5	26.18		6	8747.4	8.8	40.29		5	8369.9	5.3
42315	21:58:00	182	12605	8.7	47.57		54	925.8	1	1.22		19	907.16	1			35	900.18	0.9			128	19659	24.2	81.69		12	3224	2.3	5.01		9	8378.6	5.5	17.63		8	9485.9	6	18.59		6	7862.7	5.3	20.69		5	6760.9	4.1
42316	00:27:00	106	29331	10.7	77.39		151	13675	8.6	45.12		19	930.69	1			31	936.38	0.9			103	34478	45.2	114.65		12	6608.7	4.6	13.32		9	11654	7.4	24.64		6	9535.9	5.9	18.01		6	5717.1	3.6	8.36		6	8926.8	5.8
42316	02:57:00	137	13750	15.6	95.56		38	1518.8	1.3	0.57		195	14082	8.1	44.69		47	981.55	1			141	47475	39.7	97.42		14	3365.7	2.2	3.4		11	18954	13	46.51		8	13612	8.5	29.56		7	7046.1	4.4	11.53		7	7164.8	4.2
42316	05:27:00	163	10496	10.8	62.28		25	2993.7	2	6.21		19	1297.1	1.2			86	8600.2	5.1	23.92		390	50160	30.2	66.7		19	3090.2	2	3.5		12	9776.7	5.8	15.04		10	20395	12.8	47.03		7	7765	4.6	12.65		7	7936.7	4.7
42316	08:00:00	189	16363	9.2	46.6		24	1324.2	1.1	0.41		16	1026	1			64	12753	9	35.26		914	43499	22.5	67.51		24	2693.8	1.9	0.19		15	8724.9	5.1	11.28		12	20797	11.4	34.92		9	8665.7	4.9	15.71		7	6890.7	4
42316	10:32:00	158	26492	19.3	83.43		227	55.7	0.5	0.51		21	938.65	1.1			49	984.88	0.9	0.64		1212	53566	38.1	103.41		26	5722.8	3.3	8.64		16	8748.6	5.3	14.02		11	5568.4	3.4	7.65		10	12430	9	36.08		8	9091.5	5.1
42316	13:02:00	102	62271	34	88.46		86	26139	18.4	75.13		75	1105.8	1	1.92		58	1015.2	1.1			1420	57011	41	107.42		35	11676	8.6	30.91		20	14191	8.5	23.55		14	5550.5	3.6	8.13		11	7541.8	4.2	9.48		12	17088	12.2
42316	15:32:00	128	54349	25.4	56.02		41	4127	2.6	7.43		276	27386	18.6	77.56		113	1283.6	1	2.61		1468	49216	31.3	89.16		34	2780.8	1.9	1.55		21	25284	14.4	41.17		15	21896	12.4	38.49		12	9151.3	5.1	13.21		10	9341	5.3
42316	18:22:00	454	22622	12.4	59.4		85	1058.6	1	1.33		33	1070.2	1			53	1054.3	1	1.96		1652	41293	20.9	75.2		37	5376.9	3.2	8.7		20	14839	8.6	23.08		14	13851	7.6	16.81		12	12474	6.8	19.12		9	11018	5.9
42316	20:52:00	114	68277	33.1	77.63		300	21280	11.4	49.67		35	1065.3	1.1			63	1106	1.3	1.19		1551	52716	39.8	96.47		33	10060	5.6	20.12		19	18248	10.4	32		11	9337.4	5.3	14.85		10	9808.2	5.8	15.87		9	14185	7.8
42316	23:22:00	134	62645	28.2	51.88		148	16612	7.9	17.57		478	21280	11.4	55.51		161	1111.3	1	5.65		1466	47224	33.4	84		34	4833.5	2.9	5.85		21	28844	17.5	54.28		12	11303	6.3	17.49		12	10336	5.8	15.05		10	11562	6.3
42317	01:52:00	267	25157	10.6	44		58	3841.2	2.4	7.44		48	3354.6	2.2	4.95		335	12370	6.9	29.96		1372	43213	25.5	64.79		35	2884.3	2	1.87		20	11459	6.5	11.68		14	29804	16.9	51.38		12	11345	6.3	14.12		9	11721	6.3
42317	04:22:00	663	24339	13.3	62.42		116	1134.5	1	3.55		38	983.98	1			87	1348.4	1.1			1407	40940	21.2	61.1		34	8321.7	4.9	14.27		20	17616	10.1	25.44		13	9280.5	5.2	11.7		11	12767	7.2	20.4		9	9909.1	5.2
42317	06:52:00	174	59091	25.7	43.88		376	21606	12.2	52.83		45	1038	1			117	1064.4	1.2	5.24		1230	47807	38.4	77.67		32	10473	6.2	19.18		19	16907	9.9	25		13	9710.4	5.7	13.68		12	10126	5.9	14.43		8	13967	7.8
42317	09:22:00	157	54904	22.9	31.91		200	10399	5	15.47		576	20163	11.2	51.23		209	1249.4	1	2		1320	43515	31.8	72.26		66	5657.9	3.3	10.02		34	29276	18.4	54.36		31	9580.4	5.7	16.12		23	8562.7	5	12.33		19	8356.6	4.8
42317	11:52:00	332	25601	11	50.18		120	6209.1	3.8	16.49		78	3758.2	2.2	7.83		374	12590	7.2	36.64		1341	41204	24.6	61.59		82	6760.2	4	14.15		41	8372.2	5	11.16		50	33134	18.9	55.19		33	8556.5	4.8	14.07		27	9169.1	5.4
42317	14:23:00	719	24222	14.3	64.69		144	1349.8	1.2	5.78		60	1757.1	1.5	1.45		115	3167.1	2.3	9.44		1209	40029	21	50.77		64	8382.5	4.9	15.24		31	10308	6.5	16.75
42317	18:49:00	683	22029	13.9	61.89		120	1163.1	1.1	3.9		67	1160.7	0.9	1.27		111	2361.4	1.8	7.61		1120	34355	17.8	41.94		93	8350.3	5.2	16.22		33	19122	11.9	31.46		21	9594.1	5.9	13.25		18	13054	8.2	22.27		14	13033	7.8
42317	21:19:00	236	46487	21.1	33.54		474	21059	12.9	55.84		61	1077.6	1	2.8		88	1206.2	1.2	5.41		1040	40185	34.9	68.67		47	10054	6.4	19.04		25	20514	13	33.02		17	17275	10.2	25.47		15	10300	6.1	14.08		13	16580	10.5
42317	23:49:00	193	43295	19.1	24.43		155	11208	5.9	15.46		545	21149	13.4	59.6		165	1237.8	1.2	6.45		1087	36510	28	59.75		48	5008.3	3.2	6.53		27	29264	20	61.04		23	9031.2	5.5	15.4		18	10111	6.5	16.05		15	12720	7.6
42318	02:19:00	319	19558	9.1	59.28		99	5452.6	3.5	16.58		84	6817.3	4.3	16.85		314	11095	7.1	32.29		1140	33857	19.6	47.15		48	6239.7	3.8	11.3		25	16499	10.4	25.39		24	30527	18.8	58.17		17	10179	6.3	17.91		15	12673	7.5
42318	04:49:00	584	21758	14.6	63.6		127	1108.3	0.9	5.78		47	1040.2	0.7	0.77		75	1139.6	1.2	2.9		1012	32352	17	39.03		44	7395.7	4.6	13.31		23	17621	11.1	29.31		23	16464	9.8	22.69		19	13156	8.5	21.27		14	13302	7.9
42318	07:19:00	235	39409	18.9	26.92		336	19984	12.9	52.69		53	1138.2	1	2.67		96	1339.4	1.4	1.21		860	39838	34.4	61.99		49	9537.9	6.5	18.57		25	13543	9.1	22.04		28	13747	8.3	20.68		20	6733.5	4.1	7.06		17	16383	10.7
42318	09:49:00	169	36794	16.8	15.69		214	16096	7.9	16.26		503	19654	12.9	58.56		111	1213.8	0.9	2.82		859	36683	26.6	47.78		49	3558.9	2.5	3.59		25	27424	20.6	60.17		30	9448.8	6.2	15.19		21	9265.8	6.2	16.16		17	8637.9	5.7
42318	12:19:00	310	22197	10.5	42.06		127	6150	4.2	17.33		92	5366.3	3.6	11.07		370	11922	8.1	35.32		898	34110	19.4	37.56		49	7419	5	13.42		26	14063	9.3	22.37		27	32108	20.4	60.28		21	9380.8	6.3	16.79		17	13231	8.3
42318	14:49:00	521	21250	15.4	60.92		149	1.03	1.1	1.85		47	1016.1	1.1			65	1156.7	1.1	0.38		813	33688	18	34.99		55	6972.3	4.5	12.67		27	16793	11.6	29.4		34	16449	10	23.85		25	12945	9.3	7		19	13725	8.6
42318	17:21:00	511	20058	14.4	59.08		83	1079.9	1.1	0.3		101	1088.5	1.2	0.54		77	1031.7	1.2	1.95		827	32876	17.9	31.52		36	6263.9	4.3	10.21		22	16972	12.1	30.69		18	16724	10.4	23.65		18	15818	11.2	32.26		16	15863	10.4
42318	19:51:00	198	38794	18.6	28.17		421	19506	14.3	60.23		57	1088.7	1.1	1.25		172	1078.7	1.1	4.11		734	41065	34.6	54.64		38	9065.8	6.5	21.42		22	19100	13.9	36.14		20	18212	12.1	32.01		16	11179	7.9	18.65		16	21467	15.1
42318	22:21:00	174	37934	17.5	18.89		81	7151	4.9	12.18		427	19388	14.2	60		196	1181.4	1.1	4.14		754	37356	27.3	45.81		34	6230.4	4.4	10.14		21	27847	22.1	64.74		15	20595	14.3	38.52		13	11722	8.2	20.09		11	15055	9.9
42319	00:51:00	273	24763	11.8	39.61		63	4618.9	3.6	10.87		64	4666.5	3.8	13.41		494	15506	11.4	50.73		827	35184	20.2	33.35		41	4971.8	3.7	8.44		23	15856	11.1	27.16		21	30923	21.6	67.73		16	12437	8.7	21.9		15	14796	9.9
42319	03:21:00	476	20896	16.4	65.69		94	1139.3	1.1	3.12		43	1152	1.3	1.42		131	1181.5	1.1	4.56		721	34671	19.3	30.71		36	6688.2	5	15.44		22	15923	11.8	30.13		18	14908	9.8	23.31		17	15066	11	33.06		15	15622	10.6
42319	05:51:00	212	36891	17.8	24.77		302	19349	15	59.09		46	1216.3	1.3	1.83		138	1201.5	1.3	2.86		635	41405	34.8	54.53		35	9072.1	7.2	20.65		20	17313	13.6	36.9		18	16225	11.3	29.01		15	11176	8.2	20.65		15	21891	16.5
42319	08:21:00	175	36926	16.8	18.47		111	7581.5	5.3	16.13		410	19009	15.1	60.11		165	1137.5	1.2	7.67		634	37480	27.1	42.15		37	5756.7	4.3	19.28		22	27175	23.2	73.82		16	7441.2	5.5	17.39		16	10852	7.9	23.48		15	15598	11.2
42319	10:51:00	267	19507	10.3	45.57		48	2165.4	1.8	5.72		54	4181.9	3.8	11.66		465	15941	12.8	54.15		713	35018	19.4	31.01		46	4014.9	3.1	9.31		24	11148	8.6	22.73		28	30955	22.9	70.82		20	11392	8.6	23.94		18	12107	8.4
42319	13:21:00	406	20323	17.4	64.51		90	1053	1.1	1.9		52	1117.5	1.2	0.99		121	7051.5	5.8	28.62		673	34313	18.7	30.07		41	7738.1	5.7	22.84		23	13689	10.9	28.89		20	4511.9	3.3	5.2		17	15530	11.9	33.51		14	12018	8.7
42319	15:51:00	173	38685	18.6	22.82		335	18935	15.5	57.77		45	1035.5	1.1			22	1094.1	1.1	7.08		572	41050	35	51.97		24	6873.3	5.4	19.61		17	16848	13.7	40.05		13	14529	11.1	33.31		10	12139	9.2	25.3		10	21887	17.4
42319	18:21:00	163	36884	16.8	20.33		85	9502.4	6.3	16.3		371	18463	15.6	59.92		33	1108.5	1.1	0.57		592	36632	26.4	41.09		25	4454.5	3.6	6.81		18	27073	24.3	69.62		13	20651	15.8	41.34		10	11072	8.5	20.97		9	14807	11.1
42319	20:51:00	214	21266	11.2	45.41		47	2913.4	2.3	6.94		49	4590.6	4.1	10.23		219	9305.3	8.1	27.51		673	33120	18.2	28.43		27	4443	3.6	7.4		18	15351	11.6	27.45		14	30570	23.6	68		10	11772	9.2	22.84		10	14564	11
42319	23:21:00	405	19730	18.1	65.54		72	1169.5	1.1	0.51		41	1110.9	1.1			17	1179.9	1.1			571	32595	18.5	26.71		23	5047.4	4.1	9.94		16	16549	13.9	33.61		11	14087	9.9	22.31		10	14346	11.8	32.57		9	15651	12.2
42320	01:51:00	154	36518	17.7	21.6		272	18063	15.6	56.73		41	1203	1.2	5.27		25	1146.6	1.1	1.79		440	38866	32.8	46.69		22	6559.5	6	15.7		15	18046	15.5	42.23		12	18062	14.3	38.13		9	11138	9.1	23.61		9	21576	18.4
42320	04:21:00	144	35430	16	17.07		103	9136.2	6.3	16.53		340	18081	16.2	59.76		38	1216.1	1.5	0.86		468	34825	25.1	34.82		22	4392.7	3.8	8.67		17	26786	25.6	74.38		12	18222	15	41.55		10	10886	8.7	23.72
42320	20:48:00	267	34151	34.1	124.12		74	1221.2	1.3	2.92		43	1184.8	1.4	2.88		26	1781.3	1.7	8.83		1001	41343	26.4	57.16		39	6682.4	6	21.95		22	23195	19.4	53		16	21488	15.6	35.99		11	18375	17.1	47.74		10	19902	17.5
42320	23:18:00	127	34394	15.7	19.21		327	20732	21.1	80.15		44	1153.7	1.4			36	1155.1	1.2	1.46		994	30196	27	65.43		31	7846	7.8	19.28		18	19741	18.5	44.71		12	9738.3	8.3	16.4		11	11976	10.5	23.21		10	24606	27.3
42321	01:48:00	136	32091	13.8	14.91		68	6090.2	5.4	10.89		364	19830	19.1	72.91		54	1168	1.3			852	22672	15.4	41.78		28	4675.9	4.1	5.62		18	27976	29.4	77.42		14	20761	17.8	41.87		9	10501	8.6	20.17		9	14675	11.6
42321	04:18:00	206	20582	11.5	39.45		45	2563.2	2.5	5.03		42	2517.8	2.6	4.44		201	9383.4	8.5	31.67		796	18957	10.4	28.94		27	5062	4.2	7.31		16	15318	13.2	28.8		12	30212	26.2	72.81		9	11001	9	20.2		8	15230	12.1
42321	06:48:00	382	19730	18.8	73.17		78	1131.5	1.3			36	1049.9	1.3			22	1153.7	1.3			602	18786	11.1	27.41		22	6099.7	5.2	12.45		14	15705	14	32.46		10	7905.7	6.3	13.72		10	15171	14.1	36.92		8	15387	12.3
42321	09:18:00	182	34827	24.7	92.63		289	20086	17.4	67.13		44	1104	1			32	1131.3	1.2			526	17157	12.8	34.95		22	7403.8	6.3	15.53		15	10191	9.6	23.13		10	7747.8	6.7	14.83		9	7733.8	6.4	11.73		10	24838	24.5
42321	11:48:00	227	25599	11.4	17.33		81	6057.7	5.6	11.89		436	19622	16.3	66.33		50	1158.7	1.2	1.06		503	16076	10	25.43		31	3173.5	2.8	3.37		21	28601	28.2	71.57		15	5402	4.7	8.24		13	7009.7	5.4	10.08		14	9753.7	7.6
42321	14:20:00	308	23504	10.7	21.34		66	3865.5	3.6	8.79		57	4661	4.5	11.15		402	8560.4	7.2	32.87		462	15839	8.9	20.39		30	2452.5	2.3	0.19		21	5942.1	5.1	10.77		18	34415	29.9	78.3		15	8902.7	7.1	15.18		12	9988.4	8
42321	16:52:00	559	15824	13.4	61.8		52	1562.6	1.6			61	2855	2.7	11.11		169	14345	18.5	59.65		384	15345	8.8	20.59		25	4663	3.6	221		18	14120	11.1	22		14	20363	14.4	30.23		13	15275	11.7	29.02		11	15425	11.9
42321	19:24:00	459	26466	34	111.57		455	1744.6	1.9	13.14		42	1185.1	1.4			34	1222.6	1.2	0.7		280	17049	14.1	32.03		20	5328.8	4.7	12.39		13	15537	12.6	32.92		11	18249	13.6	31.09		9	15366	18.4	54.2		9	19028	15.5
42321	21:54:00	210	26277	25.2	126.06		105	20148	23.7	78.14		95	1345.3	1.8	7.8		26	1334.6	1.6	8.4		252	16707	10.7	30.29		18	6916.3	8.8	28.2		14	21970	19.5	53.41		10	18152	14.3	36.61		8	10822	8.9	23.97		7	20923	25.1
42322	00:24:00	197	23598	18.2	96.33		88	1964.6	2.1	5.09		378	19453	22.4	81.9		49	1452	1.5	3.52		247	18272	10.1	24.93		19	3805.1	3.3	8.63		14	23465	19.7	58.73		11	23607	19.4	52.72		9	10313	8.4	22.15		7	13345	10.6
42322	02:54:00						82	3506.2	3.3	11.84		43	1659	1.8	1.9		140	9021.8	10.3	34.98		265	17878	9.9	19.13		21	4598.5	4.1	10.51		15	14937	12.9	31.7		12	26878	19.1	45.64		10	11467	9.2	23.83		9	14266	11.4
42322	05:24:00						481	1607.5	2	13.55		45	1186.5	1.2	0.41		24	1214.5	1.3			266	18173	13.5	27.77		23	5634.3	5	12.67		14	14065	12	30.12		12	14453	11.1	433		11	13912	16.7	50.63		11	17929	14.6
42322	07:54:00	226	26452	23.3	122.82		122	19193	22.9	75.72		108	1215.8	1.3	4.22		29	1220.6	1.2			249	26581	16.1	52.39		22	6654.5	8.2	24.15		15	18069	16.6	46.28		11	7533	6.3	17.36		13	11494	10	25.15		12	20251	25.2
42323	00:27:00	137	3602.7	2.3	17.85		116	1151	1	4.29		378	13972	13.8	59.22		67	1186.7	1.1	6.7		218	23642	13.2	41.18		20	2307.1	2.1	2.19		14	16272	16.3	46.89		9	10803	9.4	21.43		8	9012.6	7.8	16.92		8	11758	9.7
42323	02:58:00	108	1348.9	1.3	5.73		49	1109	1.2	0.64		36	1081.7	1.2	3.66		97	4646.5	4.6	16.91		219	14558	7.3	13.93		19	3628.4	3.3	9.66		13	6726.2	5.2	11.65		9	18683	19.7	56.68		8	9055.5	8	23.54		7	12343	10.5
42323	05:27:00	368	17307	18.8	74.05		112	1208.9	1.3	1.22		31	1129.9	1.1			36	1144.2	1.2	3.1		250	8931.2	5.1	9.16		19	3218.3	2.8	6.47		12	7524.3	6.3	12.77		9	7738.2	5.7	12.91		9	10951	10.9	43.57		7	12180	10.5
42323	07:58:00	156	22842	46	150.19		151	13124	13.5	61.85		39	1401.4	1.7	3.89		38	1266.7	1.2	2.06		186	22746	14.2	50.61		17	5577.2	5.6	14.6		11	6999	6.2	13.14		9	6730.5	5.2	10.47		9	8569.5	7.5	17.36		9	16540	16.8
42323	10:27:00	112	1513.9	1.8	3.4		92	1172.9	1.4	3.01		335	13356	14.2	55.78		68	1201.1	1.3	3.26		237	23373	12.4	40.1		22	1695.1	1.9	3.72		15	15619	16.1	47.81		10	7883.4	7.3	15.28		9	7137.1	6.6	14.81		8	8851.9	7.8
42323	12:58:00	97	1534.8	1.3	3.91		46	1065.1	0.9			33	1028.8	1			161	4920.3	4.9	14.56		255	22826	10.6	28.58		24	4327.3	4.2	5.5		17	6360.7	5.7	9.91		12	20162	23.2	59.22		10	6573.6	6	12.58		7	6000	20
42323	16:44:00	372	19853	24.6	89.24		59	1283.9	1.2	1.03		30	1163.8	1.3			46	1079.3	1			196	8777.8	4.6	4.45		19	7190.8	6.6	15.28		13	7041.9	6.2	11.83		9	5188.3	3.8	4.75		10	14057	14.8	45.2		8	8157.5	7.4
42323	19:14:00	184	23111	50.3	176.51		344	15880	17.8	62.38		51	1183.3	1.2			71	2583.1	2.6	5.13		198	25494	15.3	44.73		21	8559.1	9.2	20.74		14	11025	10.4	26		9	7224.3	5.8	11.34		8	9053.4	8.3	17.63		7	11742	12.5
42323	21:44:00	201	7616.6	5.5	44.53		46	1187	0.9			379	15268	17.3	61.48		84	1090.9	0.8			176	23436	11.8	31.68		18	6897	6.3	13.24		15	19075	20.7	55.31		9	9540.4	8.7	20.82		7	9409.6	8.4	20.34		4	8333.9	7.1
42324	00:14:00	245	3064.7	3.4	11.83		37	1218.7	1.5	6.54		30	1087.2	0.9	13.2		191	8010.4	8.8	35.65		190	20926	9.8	30.02		18	6958.5	6.3	19.32		12	8083.7	6.6	15.8		10	19025	21.3	60.7		8	10801	10.8	27.12		6	8785.6	8
42324	02:44:00	361	15996	18.5	67.97		77	1230.1	1.2	8.8		36	964.28	0.7			25	993.9	0.8			166	7394.2	4	2.68		16	6906.4	6.4	16.39		10	6560.9	5.3	10.91		5	6316.6	4.5	7.9		6	11770	12.5	39.15		5	9008.2	8.6
42324	05:14:00	168	22091	55.9	189.8		237	14562	16.5	63.7		32	949.65	1			29	942.43	1			162	23031	13.9	42.46		17	7789.8	8.4	23.56		11	11113	10.8	27.86		8	10053	9.2	25.34		5	9285.3	8.8	21.14		4	10535	11.6
42324	11:06:00	359	13692	15.4	58.6		76	923.73	0.9			35	977.74	1.2			59	930.89	1			162	6713.5	3.6	1.05		25	6759.7	6.8	15.7		20	6339.6	5.6	7.3		9	3463.8	2.2			10	13162	16.3	40.67		7	8495.2	8.6
42324	13:36:00	212	20911	61.5	187.92		283	14714	17.5	60.38		37	1055.9	1			39	925.13	1	1.31		181	24416	14.8	42.55		21	8259.5	9.1	26.67		15	10680	10.8	25.83		8	6553.5	5.3	10.8		7	7993.9	7.8	14.5		7	11126	11.9
42324	18:36:00	279	17999	22.1	84.44		63	1252.5	1.5	4.04		35	1102.1	1.2	4.29		23	1026.9	1.2	2.48		131	7586.1	4.1	4.18		19	7954.7	7.2	21.91		12	9656.3	8.7	25.08		8	6958.2	5	9.94		7	12379	12.5	38.94		6	10041	9.5
42324	21:06:00	119	22984	66.3	209.14		214	13629	15.7	58.73		49	1016.9	0.9	2.65		21	1016.2	0.7	2		134	25193	15	43.88		19	8368.2	9	26.64		12	10933	10.6	31.5		8	9442.5	8.7	23.98		5	8848.7	8.7	21.87		5	11126	12.2
42324	23:36:00	102	4150.7	9.5	30.24		75	1819.8	1.9	1.44		272	12908	15.1	54.2		29	1106.2	1.3			128	20474	11.4	31.19		15	6583.1	6.5	15.43		12	15241	17.2	51.83		7	7843.2	7.5	21.4		5	7839.7	7.8	22.23		5	7914.9	7.6
42325	02:06:00	107	1792.4	2.1	8.81		31	1093.8	1.3			24	1165.6	1.3			40	4839.2	5.6	18.05		110	17789	8.5	18.29		13	5896.9	5.8	19.76		9	6199.2	5.1	10.71		7	14269	15.7	53.39		5	7406.5	7.2	23.45		4	7475.4	7.5
42325	04:36:00	248	13632	16.8	64.05		48	1471.3	1.7	0.27		28	1208.3	1.4			19	1039.9	1.3			105	5989	3.1			13	5715.3	5.6	15.41		9	6066.8	6	16.18		5	4132.9	3.5	8.3		5	8451.8	9.3	29.82		3	7021.6	7.1
42325	18:38:00	169	23616	58.8	102.04		66	1224.1	1.7	4.4		32	949.55	1.4	4.16		37	950.3	1.4	4.14		33	931.14	1.2	4.33		16	8622.9	20.9	30.27		11	15415	37.1	50.9		10	10430	19	23.38		9	20895	62.6	87.29		7	9791.8	25.8
42325	21:08:00	97	34898	107.4	148.81		223	25696	54.1	88.29		34	1094.5	1.5			73	971.36	0.8			22	902.19				12	11683	31.5	41.54		10	18972	36.3	41.7		7	10773	18.4	18.92		5	13115	25	27.23		6	15806	44.6
42325	23:38:00	220	14802	58.5	84.66		56	1032.4	1.1			620	29570	54.1	100.78		188	1125	1.4	2.38		25	941.74	1.1			14	10349	20.6	23.48		13	33292	82.3	107.45		9	23238	45.4	57.33		7	18493	33.2	39.66		6	12639	29.1
42326	02:08:00	443	4645.6	6.9	18.79		115	1114.6	1	0.52		54	1546.5	1.8			758	24970	42.4	88.94		26	926.42	0.6			14	7101.8	12.2	11.31		10	11360	19.7	20.43		11	36733	86.1	120.17		8	20224	33.5	41.28		5	11279	24.3
42326	04:38:00	820	37846	72.5	133.19		207	1262.6	1.2	1.22		65	1033.9	1.1			131	1026.9	1	1.83		22	1162.5	1.4			11	13038	21.3	30.59		9	20073	38.3	55.05		8	18759	25.4	32.86		9	32714	80.2	131.37		6	15184	26.7
42326	10:07:00	862	41806	54.5	130.37		643	1640.8	1.8	17.55		156	1255.3	1.6	8.83		67	1184.4	1.1	5.34		24	1223.5	1.3			15	14665	16.5	28.6		14	14326	19.1	34.44		10	9337.6	11.1	17.44		12	38858	63.3	116.82		8	15982	20.2
42326	12:37:00	555	54153	87.9	127.75		492	40323	44.1	105.67		224	1367.8	1.5	6.1		47	1147.8	1.1			17	833.67	1.1			13	20171	25	43.76		12	17833	22.6	40.02		8	3289.5	3.6	2.37		9	13164	16.3	25.4		10	27990	39.6
42326	15:11:00	531	37894	63.9	94.19		425	49588	85.4	186.4		1781	3939.2	3.1	59.73		85	1291.4	1			24	910.96	1			14	20262	35.9	69.7		13	30507	31	55.84		9	12556	11.8	19.76		8	15982	15.2	24.66		8	26289	38.4
42326	17:49:00	1252	44605	50.3	136.85		375	1261	0.9	8.97		428	1501.3	1.3	10.61		242	1290.3	1.4	5.76		29	1296.6	1.3	0.12		16	15349	14.3	26.62		12	20830	20.6	39.17		10	18717	15.3	26.35		9	32554	35.7	76.4		8	14398	13.3
42326	20:19:00	519	44651	60.5	88.97		403	38218	39.5	111.15		804	2396	1.9	21.15		94	1409.1	1.4	3.08		22	965.29	1			15	18753	20	44.88		13	18887	17.7	37.19		9	10506	8.9	15.77		7	15713	14	24.25		7	22807	26.5
42326	22:49:00	749	6584.2	6.8	28.89		588	1454.8	1.3	13.18		956	37083	36.5	117.23		84	3721.6	3.4	6.17		23	959.88	1			16	9370.2	8.2	14.11		15	39405	45.8	113.69		11	22359	19.6	45.82		10	18590	16.5	34.62		8	14494	12.9
42327	01:19:00	938	3685.7	2.5	26.14		201	1132.9	1.1	3.26		589	1683.5	1.4	16.56		349	16041	15.1	52.42		27	982.32	1	1.12		16	12303	10.5	25.87		11	14844	12.6	27.97		11	33996	35.2	94.63		9	19993	17.1	39.35		7	14667	12.6
42327	03:49:00	1093	36890	37.8	118.04		354	1176.4	1.1	6.73		549	1559	1.3	12.6		66	1313.9	1.1	0.79		20	1091.7	1.1			15	14199	12.1	28.28		12	20786	17.5	43.78		10	20330	17.2	42.5		9	28478	28.8	78.88		8	17065	15
42327	06:19:00	551	33066	25.8	44.89		200	32774	31.2	96.41		880	1854.9	1.5	22.07		63	1337.2	1.1			17	873.88	0.8			15	16251	16.3	44.21		11	17719	14.9	38.98		10	18715	15	39.37		9	17079	14.5	34.68		7	20232	21.6
42327	08:49:00	640	4418.5	4.1	26.35		510	1432.3	1.3	12.72		894	19882	16.1	66.9		81	1833.4	1.5			19	957.48	0.8			13	15219	23.3	64.2		11	11638	9.6	27.92		10	11690	10.2	25.16		7	12900	10.5	26.9		9	19707	29.2
42327	11:26:00	576	3037.3	2.3	16.26		225	1220.7	1.2	3.31		840	29566	24.4	97.95		76	3595.5	3.2	10.17		20	912.87	0.9			15	9530.2	8	19.32		15	31051	26.7	82.05		10	14898	11.9	34.87		9	15284	12.2	33.58		7	8036.9	6.7
42327	13:56:00	599	2105	1.6	14.7		121	984.64	1			548	1470	1.2	11.57		184	5071.6	4.1	17.79		21	822.6	0.7			15	5118.9	4.2	7.35		13	31671	34.9	109.76		7	4234.1	2.9	3.76		7	8775.5	7.2	16.96		7	17896	14.2
42327	17:04:00	871	29805	25.8	93.95		148	1054.5	0.8			309	1302.4	1.2	4.45		143	1142.5	1.2	1.86		19	886.69	0.9			12	2360.2	1.9	0.46		8	3453.7	2.2	0.52		6	4042.3	2.3	0.18		8	21165	17.1	54.77		6	10007	7.8
42327	19:34:00	327	22488	22	32.29		155	24060	19.3	69.81		492	1517.5	1.3	8.52		53	1165.8	1.2			15	853.05	1			11	10523	8.5	25.54		9	12421	9.4	28.73		7	6639.3	4.7	9.07		6	10333	8.1	22.29		6	15659	13.6
42327	22:04:00	447	2094.9	1.8	8.79		403	2386.2	1.7	7.24		543	24021	19	77.43		63	3156.9	2.4	2.54		16	844.46	0.9			10	1943.5	1.6			12	25651	21.7	76.62		8	14236	10.7	36.26		7	12107	9.6	29.26		5	7965	6.2
42328	00:34:00	489	1809.3	1.2	8.57		131	944.69	0.9			389	1350.5	1.3	5.99		204	10949	8.2	32.3		20	879.54	0.8			12	7467.3	5.7	14.56		11	14687	10.9	34.64		10	25620	20.8	76.43		7	14200	10.7	34.41		7	10418	7.9
42328	03:04:00	598	25932	20.5	79.36		147	960.12	0.8			289	1278.2	1.2	4.48		44	1154.2	1.1			14	837.53	0.8			11	7403.7	5.3	14.31		10	13202	9.2	29.01		6	7824.3	4.9	11.29		6	18820	14.5	52.3		6	11094	8.2
42328	05:34:00	344	20073	44.5	62.82		110	22891	16.9	66.7		358	1527.6	1.3	6.11		50	1220.5	1.1			13	867.33	0.9			11	10025	7.8	25.17		8	13440	9.4	31.97		7	10806	7.2	22.52		6	11827	8.4	27.61		5	14776	11.9
42328	08:04:00	396	1804.4	1.7	5.93		357	1102	0.9	5.25		403	22548	16.4	68.17		76	2656.5	2.1	3.78		15	836.25	0.7			11	6213.1	4.4	9.05		10	23812	17.6	64.07		7	10863	7.5	24.74		6	11804	8.3	25.92		6	8299.7	6.2
42328	10:36:00	386	1546.9	1.3	4.78		135	934.98	1.1			249	1195.2	1.3	2.21		208	4646	3.4	11.63		17	872.47	1			11	4907.4	3.8	7.44		9	10718	7.5	20.44		9	23229	16.2	55.65		6	12401	8.9	27.13		4	7131	5.1
42328	13:06:00	477	22690	16.5	58.29		67	947.48	0.9			206	1193.2	1.3	2.48		43	1948.3	1.6			13	879.42	0.9			10	6577.6	4.8	10		9	10808	7.3	19.19		6	2768.7	1.7			6	16546	11.5	38.54		4	4681.1	3.6
42328	16:24:00	527	24047	19.2	67.03		86	952.98	1			124	1105.5	1.2	1.01		33	1147.6	1.3			13	917.08	1.1			10	7744.9	5.5	14.57		8	10898	7.8	21.49		6	5610.4	3.5	3.91		7	17536	13.3	46.68		5	9451.4	6.8
42328	18:54:00	227	21290	47.1	62.42		190	20908	15	59.48		155	1299.6	1.3	0.82		23	1198.6	1.5			11	854.94	1.2			10	10787	8.3	23.99		9	13074	9.3	29.03		6	8161.2	5.5	13.77		5	9772.4	68165	20.29		6	16723	12.8
42328	21:24:00	299	1513.6	1.4	2.21		152	1026.6	1.3	1.17		417	21892	15.8	61.43		41	2495.3	2.3	1.9		13	928.56	1.1			10	6889	5	9.79		10	23182	17.5	59.14		7	11268	7.9	21.68		6	9752.5	7.1	18.64		5	8868.2	6.3
42328	23:54:00	338	1640.6	1.3	3.8		68	902.86	1			121	1007.9	1			176	9368.2	7.1	23.45		16	909.57	1			11	8035.1	5.7	13.71		9	13916	9.6	26.05		8	22922	17.5	57.78		7	13096	9.2	25.73		5	9651.1	6.8
42329	02:24:00	421	23650	17.9	63.78		78	997.1	1	6.41		126	1167	1.2	4.87		28	1255.7	1.4	1.86		10	973.13	1.1			8	8865.6	6.1	16.44		8	13143	9.2	27.53		7	9997.6	6.6	15.07		6	17713	13.5	44.38		4	10515	7.2
42329	04:54:00	227	30978	51.7	61.35		127	20653	14.8	50.12		155	1371.7	1.2			26	1234.2	1.4			10	886.79	1.1			9	10979	8	23.42		8	14124	9.8	26.94		6	8682.9	6	12.94		5	10730	8.7	22.49		5	16765	12.6
42329	07:24:00	273	1390	1.2	2.59		198	979.63	1	0.4		331	20681	14.8	54.9		39	2421.2	2	3.25		11	791.54	1.1			9	7625.1	5.6	12.03		10	22637	16.9	53.57		6	12113	8.2	22.7		5	10905	7.4	19.99		4	10119	7
42329	09:54:00	322	1860.1	1.4	4.87		67	936.82	1			122	1109.6	1.2	0.21		185	9051.2	6.4	22.76		14	885.69	0.9			10	6507.4	4.5	9.67		7	5082.3	3.5	4.62		8	21731	16.1	47.74		6	11363	7.8	18.89		5	8805.4	5.9
42329	17:36:00	214	30319	24	76.33		59	959.7	1.2	0.63		92	1083.1	1.2	4.07		27	1267.3	1.3	5.65		15	863.55	0.9	1.65		8	7952.1	5.8	14.13		8	10107	7.3	19.46		5	1909.7	1.6			8	17662	13	40.14		6	13227	9.4
42329	20:06:00	180	16728	30.1	37.08		88	20639	15.1	46.64		127	1339.5	1.2	0.82		22	1119.1	1			10	857.62	0.8			9	11068	8.1	21.57		7	11507	7.9	20.28		5	7874.2	5.4	11.57		5	9986.9	7	15.91		6	20644	15.9
42329	22:36:00	246	1434.5	1.2	2.97		171	953.02	1			320	19869	14.5	47.63		38	2314.7	2	0.98		12	851.2	0.7			9	7100.1	5	9.34		9	21932	16.5	47.64		6	11740	7.9	19.79		6	10126	7.4	18.01		6	11959	8
42330	01:06:00	280	1588.1	1.1	3.93		51	850.71	0.9			121	1047.1	1			199	8897.5	6.7	20.46		17	862.17	0.9			12	7488.5	5.3	11.74		10	14006	9.4	22.45		9	20997	15.6	46.64		7	12641	9	25.28		6	12278	8.4
42330	03:36:00	361	21280	15.7	53.86		74	985.51	1.2			116	1204.6	1.4	1.73		28	1190.7	1.4			11	911.53	1.2			9	8508.3	5.9	14.31		8	11841	8	21.54		7	8955.6	5.8	12.88		7	16185	13.2	41.5		6	11870	8.1
42330	06:06:00	211	21512	30.5	38.34		76	18119	13	42.7		129	1268.2	1.1	0.45		23	1216.4	1.1			9	875.27	0.7			8	9351.4	6.6	18.84		7	13682	9.6	24.87		6	9807	6.1	15.77		6	9986.4	7.1	16.84		6	17949	13.1
42330	08:39:00	201	3880.2	3.6	4.8		112	22710	24.2	72.83		308	3867.7	2.8	11.23		25	1512.2	1.4	0.46		10	816.32	0.9			8	9460.8	10.2	28.46		8	17134	10.5	29.16		6	10598	6.2	13.51		5	8127.7	4.9	9.41		5	7856.3	4.9
42330	11:11:00	330	2639.2	2	8.14		106	902.34	0.9			81	933.56	0.9			105	7638.8	6.5	20.67		12	798.66	0.9			9	2801	2.3	1.11		7	4412.5	2.9	3.63		7	17308	15.4	49.68		5	8945.8	6.1	15.14		4	6895.4	4.6
42330	18:03:00	226	15612	10.2	35.24		70	906.23	1.1	3.96		52	965.89	1.1	3.28		43	1003.6	1.1	0.08		13	819.34	1			8	4866.6	3.4	11.77		7	7668.9	5	14.23		8	7996.8	5.2	10.62		7	12299	10.4	33.27		5	9062.7	5.8
42330	20:33:00	106	17874	20.9	21.35		51	14370	9.5	31.88		47	891.8	0.8			13	1016.7	1			7	793.05	0.7			7	6885.9	4.8	11.77		6	9237.8	6	16.45		5	7774.8	5.1	12.02		4	5122.8	3.4	6.12		5	15802	10.7
42330	23:03:00	123	1252.2	1.2	0.03		112	818.4	0.9			199	14263	9.3	33.45		28	1534	1.4			9	758.1	0.8			8	4044.6	2.9	3.25		8	16087	11.6	35.86		5	9440.3	5.9	16.33		4	6872.8	4.7	10.67		5	7763.6	5.1
42331	01:33:00	153	1237.6	1.1	1.37		51	792.54	1			37	793.56	0.8			123	6151.4	4.2	13.63		12	763.03	0.7			9	4241.8	2.9	4.32		6	7052.6	4.4	9.38		6	15580	10.4	31.73		5	8236.7	5.4	12.87		4	9426.6	5.9
42331	04:03:00	175	14827	10	31.73		53	803.92	0.9			43	903.13	0.8			14	949.51	1			6	759.14	0.9			6	5171.7	3.3	7.15		6	8574.7	5.3	12.42		4	8133.7	5.1	13.01		5	10495	6.9	21		4	10148	6.2
42331	06:33:00	105	17743	16.5	14.63		39	13065	8.2	28.81		44	933.93	0.9			12	966.75	0.9			5	742.59	0.8			5	6312.2	4.3	10.64		5	9624.9	6.1	16.2		5	8157.7	5	14.07		3	5673	3.5	8.09		5	14354	9.2
42331	09:03:00	104	992.35	1			110	820.7	0.9			173	12858	8.1	30.69		26	1558.7	1.2			8	806.04	0.8			6	2921.2	2.3	0.43		7	14661	9.9	31.08		6	8009.6	4.9	14.12		4	5283.8	3.4	7.01		5	5701.9	3.5
42331	11:33:00	159	1299.7	1.2	0.47		47	816.91	0.9			35	1059.2	1			119	4769.1	3.5	8.87		11	761.89	0.7			8	2370.1	1.9			7	4839.3	3.3	3.15		6	14414	9.4	28.47		5	6463.4	4.1	8.37		4	6649.5	4.1
42331	14:03:00	151	11825	7.6	23.01		3	58	0	81		26	870.81	1			14	903.81	1			5	771.97	1.1			5	2519.2	1.8			5	5400	3.2	3.04		4	3138.2	2.2	0.4		4	9634.5		16.35		3	9990.9	5.9
42331	16:33:00	121	1081.8	1			34	11489	7.4	23.62		43	2511.9	1.7			14	1096.8	0.9			6	769.55	0.9			5	4998.7	3.5	9.24		4	8499.9	4.8	13.87		4	6332.8	3.9	9.08		4	4390.4	2.8	4.89		4	13650	9.1
42331	19:03:00	101	2667.7	2.1	3.39		35	1079.7	1.2	2.32		37	3518	2.7	9.6		232	1236.3	1.5	3.28		10	830.18	1.1			6	2840.5	2	4.21		7	13287	8.9	26.68		5	7669.9	4.7	11.73		4	5317.5	3.4	7.59		4	7257.1	4.7
42331	21:33:00	121	1715.8	1.4	1.41		27	923.24	1			16	893.4	1.1			202	9076.8	5.9	21.22		10	846.71	0.9			6	2846.2	2.1	4.52		6	6521.7	4.2	9.83		5	12622	8	26.09		4	5885.7	3.5	9.63		4	7933.3	4.8
42332	00:03:00	147	12278	8.1	25.21		33	866.5	0.9			15	849.11	1.1			87	887.36	1			6	408.91	0.4			5	2572.9	1.8	3.65		6	6645.1	4.3	9.16		4	4337.7	2.6	2.62		4	8532.5	5.5	17.94		5	8642.2	5.2
42332	02:33:00	72	16236	16.9	19.44		33	10898	6.8	22.25		17	922.99	0.8			83	917.52	0.7	2.31		5	364.02	0.3			5	4159.6	3	9.78		7	8285.1	5.2	15.58		5	6100.5	3.9	9.37		4	5920	3.9	10.51		5	12253	8.3
42332	05:03:00	95	1773.3	1.6	1.03		75	1145.1	1.1			34	3139.3	2.2	3.01		116	1212.5	1.3	0.22		7	511.97	0.6			5	1671.3	1.4	1.94		6	12280	8.2	24.63		4	5238.1	3.5	8.39		4	5219.7	3.4	9.4		5	6706.9	3.9
42332	07:33:00	125	1646.4	1.5	0.89		34	1347.7	1.3	2.62		19	936.38	1.2			160	8467.5	5.5	20.55		6	449.11	0.5			6	1884.2	1.5	1.92		6	5535.1	3.5	7.69		5	11925	8	27.6		4	5996.3	3.8	9.39		5	7929.6	4.8
42332	13:21:00	139	11904	8.1	26.11		23	881.98	0.9			13	735.38	0.8			34	605.4	0.8			5	270.57	0.5	0.96		6	2312.1	1.7	4.91		6	5228.1	3.3	7.17		6	3932.1	2.5	3.22		5	7626.3	4.5	15.25		5	7351.8	4.4
42332	15:51:00	70	19566	15.8	13.83		78	10415	6.3	22.58		15	843.95	1			26	1754.8	1.4	5.44		5	555.51	0.8			5	3669.9	2.4	7.96		4	6380.1	3.8	10.71		4	2898.6	1.9	4.3		4	5185.4	3.3	9.28		4	10872	6.8
42332	18:21:00	84	2388.2	1.9	1.32		42	931.4	0.9			29	2680.8	2	3.1		34	1192.6	1.2	0.7		5	534.57	0.6			4	995.91	0.9			5	11278	7.2	23.33		4	6567	4.1	10.47		3	5229.6	3.6	10.91		4	6827.1	4
42332	20:51:00	95	1588.3	1.1	1.68		20	786.78	0.8			13	776.43	0.9	0.34		89	6102.3	4.2	14.09		6	518.73	0.7			4	1109.3	1	0.44		5	3321.4	2.1	0.91		4	2152.7	1.6	0.81		4	4791.3	3.1	8.96		4	6451.8	4
42332	23:21:00	123	10766	6.8	23.19		26	882.29	1.1			13	815.91	1			28	771.51	0.9	0.03		5	560.63	0.9			5	2069	1.7	5.38		4	2843.6	1.9			3	1718.3	1.2	2.66		4	6033.5	4.1	12.86		4	6606.3	4.1
42333	01:51:00	62	16616	12.2	10.22		34	9261.8	5.7	19.86		13	769.74	0.9			40	1177	1.2	2.26		5	489.99	0.6	0.35		4	3195.6	2.3	7.35		5	2775.4	1.8			4	2848.2	2.1	4.47		4	4471.7	3	8.61		5	9876.9	5.9
42333	04:21:00	80	4188.2	2.8	3.09		57	893.29	1.1	1.74		25	2458.9	1.9	7.07		59	1626.1	1.4	4.71		6	488.5	0.9			5	906.49	0.9	0.78		5	2243.3	1.4			4	5013.5	3.3	9.16		3	4344	2.8	7.26		4	6389.5	3.8
42333	06:51:00	97	1651.3	1.2	2.58		31	969.63	1			14	742.77	1			109	6198	3.9	13.56		7	507.91	0.6			5	1735.1	1.3	3.41		5	2786.8	2.1	0.22		4	10133	5.9	19.28		3	4360.3	2.7	7.42		4	6.474	44
42333	09:21:00	115	9970.7	6.3	19.46		30	878.92	0.9			14	748.04	1			42	798.37	0.7			5	596.23	0.7			4	1648.4	1.2	2.82		5	2243.3	1.9			3	1424.4	1.1			4	5799.2	3.6	9.55		4	6516.5	3.9
42333	11:51:00	67	15168	9.4	4.63		40	9004.6	5.7	16.58		17	1128.6	1.2	0.51		65	878.88	1			6	597.42	0.6			6	3530.7	2.3	6.29		6	5229.6	3.4	6.43		5	4476.8	3	4.93		4	5183.8	3.7	7.58		3	10856	6.6
42333	14:21:00	80	3584.9	2.4	1.99		47	794.7	1.1			26	2393.8	2	1.71		52	844.35	0.9			5	215.15	0.2			5	862.4	0.9			7	9857.3	5.8	14.48		4	2550.5	1.7	0.88		3	3191.4	2.1	1.72		4	4375.7	2.6
42333	16:51:00	57	4814.2	3.4	1.51		15	724.71	0.7			10	464.54	0.5			67	4816.5	3.2	6.88		4	54.692	0.2			5	718.13	0.7			4	1652.7	1			5	7506.7	4.8	13.84		3	3012.1	1.9	2.51		1	108.71	0.2
42333	19:21:00	98	8324.3	5.6	14.6		16	752.28	0.8			17	767	0.9			25	450.27	0.5			4			1.73		5	1257.3	1	2.14		4	1815.1	1.1			3	1106.9	0.8			4	4768.1	3.2	9.58		2	66.949	0.2
42333	21:51:00	86	3325.2	2.8			44	6860.4	4.2	14.66		19	769.59	0.8			37	498.41	0.6			5		0.2	1.29		6	2863.8	1.9	7.87		5	1759	1.2			4	1787.1	1.3	1.75		3	1980.7	1.5	2.33		2	36.04	0.2
42334	00:21:00	88	2780.1	2.3	1.2		30	692.07	0.8			77	7134.1	4.7	15.91		57	925.85	1			5		0.1	0.52		6	723.13	0.7	1.04		6	1758	1.3			4	3752.2	2.6	6.09		3	2446.3	1.7	4.71		3	113.28	0.2
42334	02:51:00	88	1826.4	1.4	0.81		14	682.89	0.8			10	373.88	0.5	0.51		87	5984.2	3.8	12.3		5		0.1	1.49		5	1371	1	4.67		6	2156.3	1.6	0.47		5	9376.6	5.5	17.52		4	2773.8	1.7	5.68		2	95.739	0.3
42334	05:21:00	32	1119.8	1.1	0.82		14	471.61	0.6			10	360.15	0.4	0.74		47	559.72	0.6	0.52		6		0.1	2.09		5	1276	1	4.89		5	1840.2	1.6	1.4		4	2782.3	1.8	5.15		4	3067.4	2.1	7.26		2	34.944	0.3
42334	07:51:00	3	232.86	0.4	3.33		20	5675.1	3.5	12.79		1	0.6				32	437.61	0.7	0.32		5		0.1	0.79		6	2676.9	1.9	6.38		6	1856.9	1.6			5	3116.4	2.2	0.99		5	3606.8	2.6	2.5		5	7447.4	0.4
42334	10:21:00	78	3806	2.9	1.49		20	756.92	0.8			70	6293.1	4	12.38		85	845.24	0.9			6	652.95	0.8			6	871.64	1.2			5	8318.3	4.6	9.1		4	1977	1.6			5	2014.7	1.8			3	3038.6	2.2
42334	12:51:00	76	3738.3	2.3	3.6		11	708.3	0.9			8	422.88	0.6			86	4567.1	2.9	5.98		6	553.37	0.8			5	1026	1.2	0.78		4	1514.1	1.2			4	8425.9	5	10.78		4	4272.5	2.8	2.89		4	4087.9	2.7
42334	15:21:00	80	7008.1	4.4	10.93		13	837.77	0.8			9	467.42	0.5			22	763.34	1			4	315.79	0.3	0.8		5	1982.9	1.6	2.62		5	3446.9	2.4	2.76		4	2290.4	1.7	1.42		4	5700.6	3.5	8.32		3	5082.4	3.1
42334	17:51:00	44	15797	11.2	10.98		49	6180.7	3.9	11.08		11	1129.3	1.3			22	769.4	0.8	0.29		4	361.59	0.3	0.31		5	3578.6	2.3	7.92		5	4770	2.9	6.99		3	3620.1	2.3	6.05		3	3711.7	2.5	6.35		4	7235.3	4.3
42334	20:21:00	55	8035.5	4.6	2.79		14	779.12	1.1			61	6104.9	4	12.72		27	858.58	1	1.79		5	697.72	1	0.2		5	1794.2	1.3	4.97		4	3830.3	2.5	6.15		3	2165.4	1.5	0.66		3	3466.6	2.3	5.41		3	4204.5	2.6
42334	22:51:00	63	2291.8	1.7	4.04		9	760.26	0.9			6	638.6	1			35	4310.7	2.9	7.51		4	343.39	0.6			4	1491.2	1.3	1.43		4	2455.2	1.7	0.08		2	1563.5	1.2			4	3567.6	2.3	4.6		3	4481.9
42335	01:21:00	69	6465.8	4	11.42		13	759.2	0.8			7	578.83	0.9			18	629.2	0.8	0.16		4	400.27	0.5	1.21		5	1978.9	1.5	3.17		4	2348.9	1.8			3	1645.3	1.4	0.44		3	4455.2	2.9	7.97		4	4570.1	2.7
42335	03:51:00	49	13957	9.2	6.42		46	5946.6	3.9	11.91		9	743.41	1			18	752.79	0.9			4	377.64	0.5			6	3297.1	2.1	5.53		5	2188.5	1.6			3	1493.9	1.2	0.25		4	2899	2	3.96		4	6845	4.3
42335	06:21:00	66	8095.1	4.8	0.56		22	709.3	0.7			76	5857.3	3.9	10.76		0	34	0.1	70		6	700.39	1			5	1463.2	1.2	1.24		4	1898.3	1.7			4	1220.1	1.1			3	2926.4	2	3.57		4	3470.8	2.3
42335	08:51:00	77	2465	1.8	1.44		10	774.09	1			8	726.61	1			54	4408.4	2.9	8.2		5	417.75	0.7			5	1133.1	1.2			5	1788.1	1.6			4	1076.8	1.1			4	3342.9	2.3	3.06		4	4462.2	2.8
42335	11:21:00	93	6358.6	4.3	10.77		14	824.02	1			9	719.33	0.9			31	797.28	0.8			5	519.17	0.5			6	2119.6	1.8	1.28		5	2626.4	2			4	1626.6	1.3			4	5663.3	3.7	6.16		4	5284.6	3.2
42335	13:51:00	46	17861	13.1	13.98		54	5805	3.9	8.71		10	834.04	0.9			27	856.44	0.9			4	444.24	0.5			6	3907.2	2.7	4.83		4	3662	2.4	1.39		4	2350.1	1.8			3	2310.2	1.8	-0.92		4	7462.1	4.5
42335	16:46:00	83	6190.5	3.9	8.08		14	872.76	0.8			7	718.04	0.8			13	683.7	0.9			85	6466.9	4.8	5.64		8	2295.6	2.1	2.85		5	3387.7	2.2	3.1		4	2934.1	2	2.23		4	5931.9	3.9	9.42		4	4429.8	2.9
42335	19:16:00	43	17245	13.1	17.23		60	5697.6	3.8	13.57		11	804.83	0.9			20	785.72	1			77	11684	7.2	14.37		10	3699.2	2.6	4.53		7	4066.4	2.6	2.87		5	3217.7	2	1.6		4	4066	2.5	3.05		4	7184.9	4.6
42335	21:46:00	55	7563	4.9	4.26		12	836.61	1			65	5605.7	3.9	8.92		29	892.22	1			85	11128	6.1	7.56		9	1513.3	1.4	0.77		6	6717.5	4.3	9.9		5	3754.1	2.4	3.11		4	4077.5	2.5	3.91		3	4286.7	2.8
42336	00:16:00	66	2727.7	2.2	3.41		9	848.94	1			8	804.4	1			45	3395.8	2.7	4.59		82	8991.4	5.1	6.08		9	1929.7	1.7	1.24		6	3038.6	2.3	1.8		5	7197.4	4.6	8.53		4	4255.3	3	4.12		4	4567.9	3
42336	02:46:00	69	6036.1	4.5	9.59		11	871.85	1.4			7	880.41	1			18	780.86	1			85	6829.8	5.3	7.35		9	2487.3	2	0.89		6	3530.9	2.7	2.54		3	3317.1	2.4	0.77		4	5841.5	4	8.01		3	4287.1	2.8
42336	05:16:00	40	15882	12.1	12.07		50	5513.6	3.8	7.65		10	842.1	1.1			18	763.59	0.9			71	12331	7.3	10.33		9	3735.8	2.8	5.99		5	3953.7	2.8	4.54		3	3195.7	2.3	2.31		4	3814.5	2.6	2.41		3	6925.2	4.6
42336	07:46:00	49	8636.4	5.5	0.91		12	798.84	1			59	5488.6	3.8	8.1		27	858.69	1.2			74	11257	6.4	7.57		8	1597.9	1.8			6	7039.3	4.7	8.46		4	2814.3	2.2	2.58		4	3958.3	2.9	3.52		3	3925.2	2.8
42336	10:16:00	60	2437.8	1.9	2.07		7	914.05	1.1			6	764.47	1.1			43	3363.3	2.5	3.22		82	8639.3	4.8	3.88		8	1623.2	1.5			6	3094.1	2.3			4	7193.2	5	8.73		4	4315.1	2.9	2.32		4	4000.4	2.9
42336	12:46:00	63	5749.8	4.1	7.97		10		0	499		5	596.18	0.8			16	731.52	0.8			85	6908.1	5.6	3.9		8	2148.7	1.9			5	3589.9	2.6			4	2358.4	1.7			4	5973	4.3	2.89		3	5173.6	3.2
42336	15:16:00	50	2639.4	2.5	12.22		41	5236.8	4.1	6.38		6	807.22	1.2			17	825.08	1.3			77	12215	7.6	8.91		8	3804.9	2.8	2.4		5	4367.4	3.2	2.48		4	3196.6	2.3			3	2905.1	2.3	0.12		3	7053.4	4.7
42336	17:46:00	53	6633.4	5.4	3.72		9	947.98	1.3			53	5380.6	4.2	7.53		20	969.19	1.4			80	11374	6.8	7.24		7	2549.3	2.2	0.2		5	6347.1	4.7	6.67		3	3306.5	2.8	2.05		3	3409.5	2.6	1.24		3	3778.4	2.9
42336	20:16:00	53	2685.5	2.8	6.72		8	1052.1	1.7			6	1051.1	1.8	8.36		27	3107	3	11.78		80	9180.8	5.7	16.28		7	2611.9	2.3	10.78		4	3870.9	3.3	14.23		4	6168.6	4.8	20.77		3	4106.1	3.3	13.36		3	3810.4	3.3
42336	22:46:00	55	5721.8	4.9	10.68		11	1045.3	1.6	1.11		7	983.31	1.5			14	900.24	1.3	0.57		85	7251.3	6.2	6.08		8	2464.4	2.2	3.61		5	3214.8	2.7	1.26		3	2645.9	2.4	0.8		4	5708.7	4.5	7.44		4	4464.9	3.5
42337	01:16:00	40	13825	11.4	11.21		42	5420.9	4.9	9.05		8	1071.1	1.6			15	996.72	1.5			79	12505	7.9	11.57		9	2870.8	2.7	2.52		6	4009.8	3.2	3.28		4	3584.7	2.9	2.71		4	3841.6	3.2	2.37		3	6781.3	5.3
42337	03:46:00	48	7005.1	5.5	1.66		10	1045.4	1.7			49	5282.5	4.7	8.01		21	1024.1	1.6			80	11135	7	7.82		8	2398.9	2.6	0.86		5	6499.7	5.1	7.1		4	3856.8	3.2	3.64		3	3607	3	2.8		3	3813.4	3.3
42337	06:16:00	49	2705.4	2.7	4.01		6	1080.4	1.6	2.89		6	1015.9	1.8	0.59		25	2992.1	3.1	4.63		75	8785.9	5.8	8.21		6	2350.3	2.2	4.35		5	3350.6	2.9	4.69		4	6132.4	5	12.44		3	4092.3	3.5	7.18		3	3698.9	3.2
42337	14:34:00	47	5682	5	13.66		18	1161.2	1.5	4.02		9	995.21	1.3	1.75		16	1054.3	1.5	0.47		82	10420	7.1	13.34		10	3231.2	2.6	3.24		6	3558.3	3	2.58		5	2613.4	2.2	0.5		4	5566.9	3.8	2.12		5	4520.8	3.2
42337	17:04:00	33	11193	11	8.06		47	5228.8	4.6	8.01		7	874.27	1			11	1059.6	1.4			80	13382	9.2	16.13		8	3363.6	3.3	5.2		5	3325.7	2.9	3.85		4	2857.8	2.5	3.83		3	3716.1	3.2	4.25		4	6456.5	5.3
42337	19:34:00	44	5580.8	4.9	9.13		8	1052.9	1.7			47	5221.1	4.7	11.21		13	1173.3	1.5	14.38		73	12350	7.8	18.2		8	2717.4	2.4	7.64		6	5823.6	4.8	8.55		3	3858.8	3.2	4.24		4	4057.6	3.5	13.48		3	4135.7	3.2
42337	22:04:00	48	2660.6	2.6	6.4		7	997.35	1.5			5	788.08	1.2	1.17		12	2811.5	2.9	5.61		62	11185	6.9	10.94		7	2649.7	2.6	2.91		6	3346.7	3.1	4.91		4	5585	4.9	14.18		3	3968.8	3.4	8.44		3	3991.1	3.3
42338	00:34:00	45	5082	4.7	9.9		9	1044.1	1.3	1.91		5	811.69	1.1	0.44		8	1016.1	1.4			72	11289	8	15.34		7	2504.3	2.3	3.51		5	3209.9	2.8	3.67		4	2592.4	2.1	2.11		3	4894.7	4.3	10.07		3	4080.3	3.5
42338	03:04:00	35	8688.3	8.9	12.52		36	4514.4	4.1	8.38		7	824.97	1.4	1.44		8	1001.6	1.4	0.33		62	13135	9.3	18.28		8	2912.9	2.8	5.62		6	3468	3	3.6		4	3140.8	2.6	2.97		3	3453.5	3	3.23		4	5555.9	4.9
42338	05:34:00	42	4112.4	4.2	4.04		8	994.89	1.3			41	4701.7	4.3	6.62		11	1037.7	1.3			61	11977	7.9	15.43		7	2392.7	2.2	1.81		5	5280.3	4.7	12.75		4	2877.3	2.6	5.08		4	3204.8	3	6.15		4	3589.4	3.1
42338	08:04:00	40	2327.5	2.5	3.41		7	1087.6	1.5			5	842.82	1.3			11	2614	2.9	6.86		65	10877	6.7	12.58		8	2502.8	2.3	11.3		5	3084.3	2.9	13.27		4	5593.5	5	27.05		4	3625.1	3.3	19.53		3	4073.3	3.5
42338	10:34:00	43	5145.2	5.2	10.63		10	1044.7	1.7			7	888.13	1.4	0.44		12	1031	1.7			71	11084	7.9	39.89		9	2978.9	2.9	27.94		6	3219.9	3.3	25.96		5	2516.3	2.5	22.6		5	5337	5.1	16.56		4	4378.9	4.1
42338	13:04:00	35	10199	10.7	8.99		41	4738.7	4.7	8.91		9	933.86	1.4			13	1014.9	1.6	0.31		78	14191	10.6	20.99		9	3684	3.8	3.68		6	3945.6	3.8	2.96		4	3292.2	3.1	0.57		5	3468.7	3.3	1.56		4	6389.2	6.4
42338	20:39:00	42	5093.8	5.7	8.72		9	1102.7	1.8			6	916.57	1.5	0.18		13	1135.3	1.8	1.81		42	12011	9.7	20.42		8	3070.7	3.2	3.86		5	3321.9	3.4	3.66		4	2931.1	3.1	1.24		3	5201.9	5.6	9.03		3	3924	3.9
42338	23:09:00	33	6504.1	9.4	14.43		38	4620.8	5.4	49.62		9	988.52	1.8	12.7		12	1084.1	1.7	4.74		59	13235	11.3	41.89		9	3500.3	4	8.86		5	3660.8	3.9	4.81		4	2912.8	3.3	3.64		3	3326.2	3.5	3.51		3	4982.6	5.6
42339	01:39:00	35	2383.3	3.1	3.79		8	1037.2	1.8			39	4661	5.7	10.6		18	1442.9	2.2	4.43		77	13096	1.2	25.18		9	3191.9	3.6	9.37		6	5621.8	6	35.06		5	4215.6	4.3	32.36		4	3489.2	3.9	31.63		4	3636.6	3.8
42339	04:09:00	32	1947.6	2.9	4.71		7	1093.1	1.8	1.92		6	1011.2	1.6	2.3		32	4141.9	5.1	9.52		72	11945	8.9	18.02		9	3137.4	3.7	4.41		5	2713	3.2	2.49		4	5564.6	6.1	10.6		3	3417.9	4	6.03		4	3349.4	3.7
42339	06:39:00	39	5004.4	6.5	10.07		8	1165.1	1.9			6	955.49	1.6	1.32		13	1097.5	1.9	1.43		73	12385	10.4	22.29		9	3186.8	3.8	4.92		6	3245.9	3.8	4.95		4	2840	3.2	3.51		4	5237.7	6.1	9.03		4	3334.6	3.5
42339	09:09:00	33	8802.4	9.5	9.44		37	4393.8	5.1	9.35		9	938.41	1			13	938.14	1.1			74	13811	12	26.54		9	3687.8	3.9	6.55		6	3169	3.4	4.01		4	2123.8	2.3	0.86		4	3157.1	3.2	3.48		3	5552.1	5.9
42339	11:39:00	35	3011.2	3.2	3.86		6	865.3	1			6	806.68	1			11	894.62	1.2			60	14809	15.7	32.65		8	2322.4	2.2	1.79		5	2413.2	2.1			3	1797	1.5			4	2875.6	2.6	1.81		4	3214.3	3.1
[truncated: 21 more columns]

## Sheet: 1#-死猪堆肥
Date	Time	NH3#1	CO2#1	N2O#1	CH4#1		NH3#1	CO2#1	N2O#1	CH4#1		日期	NH3#1	CO2#1	N2O#1	CH4#1				CO2#1	N2O#1	CH4#1
42295	09:29:00	299	81733	33.6	561.37		582.4	53701.2	21.46	288.13		2015-10-18	582.4	53701.2	21.46	288.13
42295	13:03:00	448	76222	31	448.52							2015-10-19	788	35094.7	13.2	225.64
42295	15:33:00	1244	10166	4.8	119.37							2015-10-20	395	11009	4.56667	31.8833
42295	18:31:00	328	60695	23.3	195.41							2015-10-21	440	20754.5	8.05	52.09
42295	23:31:00	593	39690	14.6	115.98							2015-10-22	364.25	20048.5	7.75	46.3825
42296	02:02:00						788	35094.7	13.2	225.64		2015-10-23	423.8	26557.4	10.26	63.828
42296	04:32:00	576	63570	23.8	398.91							2015-10-24	547	21786.2	7.9	61.54
42296	07:02:00	1000	6619.4	2.6	52.37							2015-10-25	349.5	24006	8.7	58.735
42296	12:21:00											2015-10-26	306.857	26219.7	9.27143	53.7471
42296	14:51:00											2015-10-27	0	0	0	0
42297	18:19:00	188	7677.9	3.2	29.85		395	11009	4.56667	31.8833		2015-10-28	202.333	18106	7.23333	42.02
42297	20:49:00	420	20930	8.1	41.73							2015-10-29	153.111	16007.6	6.18889	79.82
42297	23:19:00	577	4419.2	2.4	24.07							2015-10-30	120	18671.5	7.75	179.415
42298	19:40:00	495	14025	5.8	48.46		440	20754.5	8.05	52.09		2015-10-31	292.143	44780.9	16.4571	87.9257
42298	22:10:00	385	27484	10.3	55.72							2015-11-01	498.556	32748.9	12.6222	82.9233
42299	00:40:00	420	22575	8.6	44.95		364.25	20048.5	7.75	46.3825		2015-11-02	396.333	34160.6	13.3556	101.612
42299	03:12:00											2015-11-03	313.1	30859.8	12.11	89.901
42299	18:10:00	355	13090	5.2	47.44							2015-11-04	226.2	40271	16.22	162.828
42299	20:40:00	316	23346	8.9	49.88							2015-11-05	225	28643.6	16.7111	125.2
42299	23:10:00	366	21183	8.3	43.26							2015-11-06	177.778	15769.4	10.3444	81.3033
42300	01:42:00						423.8	26557.4	10.26	63.828		2015-11-07	145	13849	13.5167	78.685
42300	04:12:00	465	15351	5.7	49.38							2015-11-08	168.5	36659.6	19.87	69.865
42300	06:42:00	342	26070	10.1	63.67							2015-11-09	380.444	36125	16.8778	46.3267
42300	18:51:00	565	25527	9.8	91.72							2015-11-10	335.667	28639.1	15.0889	41.6233
42300	21:21:00	375	35985	13.8	59							2015-11-11	276.4	27587.1	15.52	41.272
42300	23:51:00	372	29854	11.9	55.37							2015-11-12	173	35123.2	20.875	45.5
42301	02:21:00						547	21786.2	7.9	61.54		2015-11-13	296.556	24988.9	18.1667	62.0289
42301	04:51:00	560	23702	8.3	76.19							2015-11-14	211.5	25025	20.75	109.575
42301	07:21:00	355	26837	10.7	47.51							2015-11-15	192.778	10970	16.8778	62.8233
42301	09:51:00											2015-11-16	230.625	15111	31.575	104.992
42301	12:21:00	670	16783	5.7	51.75							2015-11-17	168.2	17748.1	48.72	81.674
42301	14:51:00	603	19823	6.9	70.71							2015-11-18	716.375	34023.1	50.4125	94.875
42302	21:04:00	445	17493	6.4	58.18		349.5	24006	8.7	58.735		2015-11-19	671.333	15287.8	13.7444	42.3789
42302	23:34:00	254	30519	11	59.29							2015-11-20	408.1	12234.7	15.47	35.521
42303	02:04:00	240	29202	10.5	49.96		306.857	26219.7	9.27143	53.7471		2015-11-21	269	15194.2	18.2143	35.5671
42303	04:34:00	271	27567	9.6	42.79							2015-11-22	229.75	10704.7	10.65	23.6657
42303	07:04:00	358	22063	7.5	58.79							2015-11-23	132.222	5932.22	4.65556	10.8586
42303	09:34:00	252	30939	11.4	61.57							2015-11-24	103.375	8422.52	6.875	11.1888
42303	12:04:00	271	29726	10.7	48.43							2015-11-25	82.4444	7515.87	5.12222	7.26
42303	14:34:00	356	24286	8.6	53.23							2015-11-26	60.7	4663.59	3.23	3.999
42303	17:04:00	400	19755	6.6	61.46							2015-11-27	64.4	8849.28	6.08	7.82
42305	10:53:00	230	12517	5	22.2		202.333	18106	7.23333	42.02		2015-11-28	55.8	5914.99	4.59	6.936
42305	19:24:00	261	13846	5.9	51.25							2015-11-29	44.1429	6950.27	6.15714	7.73286
42305	21:54:00	116	27955	10.8	52.61							2015-11-30	39.375	5894.04	6.4125	9.08
42306	00:24:00	135	23383	9	50.87		153.111	16007.6	6.18889	79.82		2015-12-01	34.8	4229.78	5.04	6.374
42306	02:54:00	181	10066	4.1	27.18
42306	05:24:00	176	10689	4.2	29.88
42306	07:54:00	97	22361	8.5	47.66
42306	10:24:00	144	22286	8.1	43.89
42306	12:54:00	172	10660	4.4	25.22
42306	15:25:00	177	11457	4.3	25.81
42306	17:54:00	96	22499	8.7	432
42306	19:26:00	200	10667	4.4	35.87
42307	11:48:00						120	18671.5	7.75	179.415
42307	14:18:00	138	12843	5.4	30.87
42307	16:48:00	102	24500	10.1	327.96
42307	22:09:00
42308	08:09:00	150	16090	6.1	28.65		292.143	44780.9	16.4571	87.9257
42308	10:39:00	109	54361	19.6	84.11
42308	13:09:00	216	50971	18.7	73.07
42308	15:39:00	365	37655	13.2	65.15
42308	18:13:00	605	20801	7.8	78.89
42308	20:43:00	266	70878	26.1	164.75
42308	23:16:00	334	62710	23.7	120.86
42309	01:46:00	496	26266	9.8	52.19		498.556	32748.9	12.6222	82.9233
42309	04:16:00	641	17831	7	51.21
42309	06:46:00	322	33395	13.5	102.56
42309	09:16:00	377	53219	20.1	110.3
42309	11:46:00	648	32256	11.8	69.44
42309	14:16:00	742	18534	7.4	57.87
42309	18:14:00	631	23049	9.3	64.42
42309	20:46:00	288	46774	17.8	139.97
42309	23:16:00	342	43416	16.9	98.35
42310	01:46:00	387	33811	12.7	99.79		396.333	34160.6	13.3556	101.612
42310	04:16:00	497	17586	7.1	52.77
42310	06:46:00	250	41879	16.1	147.44
42310	09:17:00	366	41428	16	108.27
42310	12:00:00	621	20052	8	62.66
42310	14:30:00	437	43971	17	132.7
42310	17:04:00	570	20726	9	86.43
42310	19:34:00	216	45763	18.3	127.35
42310	22:04:00	223	42229	16	97.1
42311	00:34:00	319	20493	9	74.33		313.1	30859.8	12.11	89.901
42311	03:04:00	424	18603	7.7	57.36
42311	05:34:00	213	41273	16	115.95
42311	08:04:00	238	39668	15.3	95.51
42311	10:34:00	424	19478	7.7	64.73
42311	15:34:00	315	40635	15.6	110.97
42311	16:05:00	476	20272	9.1	63.36
42311	18:35:00	229	40404	15.3	106.54
42311	21:05:00	220	37795	14	90.86
42311	23:35:00	273	29977	11.4	119.4
42312	02:05:00	370	19782	9.4	67.99		226.2	40271	16.22	162.828
42312	04:35:00	182	36714	13.9	94.6
42312	07:05:00	182	35574	13.3	88.1
42312	20:28:00	182	53020	21.7	278.41
42312	22:58:00	215	56265	22.8	285.04
42313	01:28:00	208	54345	22.2	284.22		225	28643.6	16.7111	125.2
42313	03:58:00	214	45874	22.5	159.55
42313	06:28:00	219	42495	20.9	146.68
42313	08:59:00	286	14595	8.3	52.91
42313	11:29:00	192	23052	29.9	126.77
42313	16:00:00	263	18967	10.9	72.76
42313	18:38:00	193	24480	12.3	113.21
42313	21:08:00	210	21388	10.1	99.45
42313	23:38:00	240	12596	13.3	71.25
42314	02:08:00	287	13213	8	58.52		177.778	15769.4	10.3444	81.3033
42314	04:38:00	153	18275	9	92.33
42314	07:08:00	136	22336	9.8	101.61
42314	09:38:00	151	17703	7.6	92.71
42314	12:10:00	219	11085	6.6	49.22
42314	14:40:00	124	17899	14.3	93.84
42314	17:24:00	215	11836	7.2	49.63
42314	19:58:00	182	15243	12.4	79.31
42314	22:28:00	133	14335	18.2	114.56
42315	03:28:00						145	13849	13.5167	78.685
42315	05:58:00	150	14962	12	71.56
42315	08:28:00	124	15769	15.8	105.15
42315	10:58:00	121	10890	12.2	81.39
42315	13:30:00
42315	16:22:00	138	12303	14.2	92.45
42315	19:18:00	155	16565	18.2	73.99
42315	21:58:00	182	12605	8.7	47.57
42316	00:27:00	106	29331	10.7	77.39		168.5	36659.6	19.87	69.865
42316	02:57:00	137	13750	15.6	95.56
42316	05:27:00	163	10496	10.8	62.28
42316	08:00:00	189	16363	9.2	46.6
42316	10:32:00	158	26492	19.3	83.43
42316	13:02:00	102	62271	34	88.46
42316	15:32:00	128	54349	25.4	56.02
42316	18:22:00	454	22622	12.4	59.4
42316	20:52:00	114	68277	33.1	77.63
42316	23:22:00	134	62645	28.2	51.88
42317	01:52:00	267	25157	10.6	44		380.444	36125	16.8778	46.3267
42317	04:22:00	663	24339	13.3	62.42
42317	06:52:00	174	59091	25.7	43.88
42317	09:22:00	157	54904	22.9	31.91
42317	11:52:00	332	25601	11	50.18
42317	14:23:00	719	24222	14.3	64.69
42317	18:49:00	683	22029	13.9	61.89
42317	21:19:00	236	46487	21.1	33.54
42317	23:49:00	193	43295	19.1	24.43
42318	02:19:00	319	19558	9.1	59.28		335.667	28639.1	15.0889	41.6233
42318	04:49:00	584	21758	14.6	63.6
42318	07:19:00	235	39409	18.9	26.92
42318	09:49:00	169	36794	16.8	15.69
42318	12:19:00	310	22197	10.5	42.06
42318	14:49:00	521	21250	15.4	60.92
42318	17:21:00	511	20058	14.4	59.08
42318	19:51:00	198	38794	18.6	28.17
42318	22:21:00	174	37934	17.5	18.89
42319	00:51:00	273	24763	11.8	39.61		276.4	27587.1	15.52	41.272
42319	03:21:00	476	20896	16.4	65.69
42319	05:51:00	212	36891	17.8	24.77
42319	08:21:00	175	36926	16.8	18.47
42319	10:51:00	267	19507	10.3	45.57
42319	13:21:00	406	20323	17.4	64.51
42319	15:51:00	173	38685	18.6	22.82
42319	18:21:00	163	36884	16.8	20.33
42319	20:51:00	214	21266	11.2	45.41
42319	23:21:00	405	19730	18.1	65.54
42320	01:51:00	154	36518	17.7	21.6		173	35123.2	20.875	45.5
42320	04:21:00	144	35430	16	17.07
42320	20:48:00	267	34151	34.1	124.12
42320	23:18:00	127	34394	15.7	19.21
42321	01:48:00	136	32091	13.8	14.91		296.556	24988.9	18.1667	62.0289
42321	04:18:00	206	20582	11.5	39.45
42321	06:48:00	382	19730	18.8	73.17
42321	09:18:00	182	34827	24.7	92.63
42321	11:48:00	227	25599	11.4	17.33
42321	14:20:00	308	23504	10.7	21.34
42321	16:52:00	559	15824	13.4	61.8
42321	19:24:00	459	26466	34	111.57
42321	21:54:00	210	26277	25.2	126.06
42322	00:24:00	197	23598	18.2	96.33		211.5	25025	20.75	109.575
42322	02:54:00
42322	05:24:00
42322	07:54:00	226	26452	23.3	122.82
42323	00:27:00	137	3602.7	2.3	17.85		192.778	10970	16.8778	62.8233
42323	02:58:00	108	1348.9	1.3	5.73
42323	05:27:00	368	17307	18.8	74.05
42323	07:58:00	156	22842	46	150.19
42323	10:27:00	112	1513.9	1.8	3.4
42323	12:58:00	97	1534.8	1.3	3.91
42323	16:44:00	372	19853	24.6	89.24
42323	19:14:00	184	23111	50.3	176.51
42323	21:44:00	201	7616.6	5.5	44.53
42324	00:14:00	245	3064.7	3.4	11.83		230.625	15111	31.575	104.992
42324	02:44:00	361	15996	18.5	67.97
42324	05:14:00	168	22091	55.9	189.8
42324	11:06:00	359	13692	15.4	58.6
42324	13:36:00	212	20911	61.5	187.92
42324	18:36:00	279	17999	22.1	84.44
42324	21:06:00	119	22984	66.3	209.14
42324	23:36:00	102	4150.7	9.5	30.24
42325	02:06:00	107	1792.4	2.1	8.81		168.2	17748.1	48.72	81.674
42325	04:36:00	248	13632	16.8	64.05
42325	18:38:00	169	23616	58.8	102.04
42325	21:08:00	97	34898	107.4	148.81
42325	23:38:00	220	14802	58.5	84.66
42326	02:08:00	443	4645.6	6.9	18.79		716.375	34023.1	50.4125	94.875
42326	04:38:00	820	37846	72.5	133.19
42326	10:07:00	862	41806	54.5	130.37
42326	12:37:00	555	54153	87.9	127.75
42326	15:11:00	531	37894	63.9	94.19
42326	17:49:00	1252	44605	50.3	136.85
42326	20:19:00	519	44651	60.5	88.97
42326	22:49:00	749	6584.2	6.8	28.89
42327	01:19:00	938	3685.7	2.5	26.14		671.333	15287.8	13.7444	42.3789
42327	03:49:00	1093	36890	37.8	118.04
42327	06:19:00	551	33066	25.8	44.89
42327	08:49:00	640	4418.5	4.1	26.35
42327	11:26:00	576	3037.3	2.3	16.26
42327	13:56:00	599	2105	1.6	14.7
42327	17:04:00	871	29805	25.8	93.95
42327	19:34:00	327	22488	22	32.29
42327	22:04:00	447	2094.9	1.8	8.79
42328	00:34:00	489	1809.3	1.2	8.57		408.1	12234.7	15.47	35.521
42328	03:04:00	598	25932	20.5	79.36
42328	05:34:00	344	20073	44.5	62.82
42328	08:04:00	396	1804.4	1.7	5.93
42328	10:36:00	386	1546.9	1.3	4.78
42328	13:06:00	477	22690	16.5	58.29
42328	16:24:00	527	24047	19.2	67.03
42328	18:54:00	227	21290	47.1	62.42
42328	21:24:00	299	1513.6	1.4	2.21
42328	23:54:00	338	1640.6	1.3	3.8
42329	02:24:00	421	23650	17.9	63.78		269	15194.2	18.2143	35.5671
42329	04:54:00	227	30978	51.7	61.35
42329	07:24:00	273	1390	1.2	2.59
42329	09:54:00	322	1860.1	1.4	4.87
42329	17:36:00	214	30319	24	76.33
42329	20:06:00	180	16728	30.1	37.08
42329	22:36:00	246	1434.5	1.2	2.97
42330	01:06:00	280	1588.1	1.1	3.93		229.75	10704.7	10.65	23.6657
42330	03:36:00	361	21280	15.7	53.86
42330	06:06:00	211	21512	30.5	38.34
42330	08:39:00	201	3880.2	3.6	4.8
42330	11:11:00	330	2639.2	2	8.14
42330	18:03:00	226	15612	10.2	35.24
42330	20:33:00	106	17874	20.9	21.35
42330	23:03:00	123	1252.2	1.2
42331	01:33:00	153	1237.6	1.1	1.37		132.222	5932.22	4.65556	10.8586
42331	04:03:00	175	14827	10	31.73
42331	06:33:00	105	17743	16.5	14.63
42331	09:03:00	104	992.35	1
42331	11:33:00	159	1299.7	1.2	0.47
42331	14:03:00	151	11825	7.6	23.01
42331	16:33:00	121	1081.8	1
42331	19:03:00	101	2667.7	2.1	3.39
42331	21:33:00	121	1715.8	1.4	1.41
42332	00:03:00	147	12278	8.1	25.21		103.375	8422.52	6.875	11.1888
42332	02:33:00	72	16236	16.9	19.44
42332	05:03:00	95	1773.3	1.6	1.03
42332	07:33:00	125	1646.4	1.5	0.89
42332	13:21:00	139	11904	8.1	26.11
42332	15:51:00	70	19566	15.8	13.83
42332	18:21:00	84	2388.2	1.9	1.32
42332	20:51:00	95	1588.3	1.1	1.68
42332	23:21:00	123	10766	6.8	23.19
42333	01:51:00	62	16616	12.2	10.22		82.4444	7515.87	5.12222	7.26
42333	04:21:00	80	4188.2	2.8	3.09
42333	06:51:00	97	1651.3	1.2	2.58
42333	09:21:00	115	9970.7	6.3	19.46
42333	11:51:00	67	15168	9.4	4.63
42333	14:21:00	80	3584.9	2.4	1.99
42333	16:51:00	57	4814.2	3.4	1.51
42333	19:21:00	98	8324.3	5.6	14.6
42333	21:51:00	86	3325.2	2.8
42334	00:21:00	88	2780.1	2.3	1.2		60.7	4663.59	3.23	3.999
42334	02:51:00	88	1826.4	1.4	0.81
42334	05:21:00	32	1119.8	1.1	0.82
42334	07:51:00	3	232.86	0.4	3.33
42334	10:21:00	78	3806	2.9	1.49
42334	12:51:00	76	3738.3	2.3	3.6
42334	15:21:00	80	7008.1	4.4	10.93
42334	17:51:00	44	15797	11.2	10.98
42334	20:21:00	55	8035.5	4.6	2.79
42334	22:51:00	63	2291.8	1.7	4.04
42335	01:21:00	69	6465.8	4	11.42		64.4	8849.28	6.08	7.82
42335	03:51:00	49	13957	9.2	6.42
42335	06:21:00	66	8095.1	4.8	0.56
42335	08:51:00	77	2465	1.8	1.44
42335	11:21:00	93	6358.6	4.3	10.77
42335	13:51:00	46	17861	13.1	13.98
42335	16:46:00	83	6190.5	3.9	8.08
42335	19:16:00	43	17245	13.1	17.23
42335	21:46:00	55	7563	4.9	4.26
42336	00:16:00	66	2727.7	2.2	3.41		55.8	5914.99	4.59	6.936
42336	02:46:00	69	6036.1	4.5	9.59
42336	05:16:00	40	15882	12.1	12.07
42336	07:46:00	49	8636.4	5.5	0.91
42336	10:16:00	60	2437.8	1.9	2.07
42336	12:46:00	63	5749.8	4.1	7.97
42336	15:16:00	50	2639.4	2.5	12.22
42336	17:46:00	53	6633.4	5.4	3.72
42336	20:16:00	53	2685.5	2.8	6.72
42336	22:46:00	55	5721.8	4.9	10.68
42337	01:16:00	40	13825	11.4	11.21		44.1429	6950.27	6.15714	7.73286
42337	03:46:00	48	7005.1	5.5	1.66
42337	06:16:00	49	2705.4	2.7	4.01
42337	14:34:00	47	5682	5	13.66
42337	17:04:00	33	11193	11	8.06
42337	19:34:00	44	5580.8	4.9	9.13
42337	22:04:00	48	2660.6	2.6	6.4
42338	00:34:00	45	5082	4.7	9.9		39.375	5894.04	6.4125	9.08
42338	03:04:00	35	8688.3	8.9	12.52
42338	05:34:00	42	4112.4	4.2	4.04
42338	08:04:00	40	2327.5	2.5	3.41
42338	10:34:00	43	5145.2	5.2	10.63
42338	13:04:00	35	10199	10.7	8.99
42338	20:39:00	42	5093.8	5.7	8.72
42338	23:09:00	33	6504.1	9.4	14.43
42339	01:39:00	35	2383.3	3.1	3.79		34.8	4229.78	5.04	6.374
42339	04:09:00	32	1947.6	2.9	4.71
42339	06:39:00	39	5004.4	6.5	10.07
42339	09:09:00	33	8802.4	9.5	9.44
42339	11:39:00	35	3011.2	3.2	3.86

## Sheet: 2#-死猪堆肥进气-1
Date	Time	NH3#2	CO2#2	N2O#2	CH4#2		NH3#2	CO2#2	N2O#2	CH4#2		日期	NH3#2	CO2#2	N2O#2	CH4#2
42295	09:29:00	268	79917	32.6	511.48		615.8	23301.4	9.96	158.044		2015-10-18	615.8	23301.4	9.96	158.044
42295	13:03:00	1693	8579.9	4.3	123.87							2015-10-19	216.8	25894.8	9.98	158.65
42295	15:33:00	340	25239	10.6	108.39							2015-10-20	334.333	8039.93	3.5	28.2567
42295	18:31:00	478	1314.5	1.4	27.54							2015-10-21	381	10026.9	3.75	36.865
42295	23:31:00	300	1456.7	0.9	18.94							2015-10-22	224	17275.7	6.56	33.114
42296	02:02:00	148	65012	24.4	394.67		216.8	25894.8	9.98	158.65		2015-10-23	340.5	15040.7	6.16667	48.21
42296	04:32:00	362	1460.1	1.4	19.82							2015-10-24	292.5	13055.9	5.1	29.9033
42296	07:02:00	131	60624	22.1	342.52							2015-10-25	209.5	12092.7	4.75	40.7
42296	12:21:00	128	1052.7	1	13.91							2015-10-26	232.714	19593.1	7.17143	39.7986
42296	14:51:00	315	1325.2	1	22.33							2015-10-27	0	0	0	0
42297	18:19:00	116	1089.9	1.2	4.09		334.333	8039.93	3.5	28.2567		2015-10-28	141.333	5676.47	2.76667	45.09
42297	20:49:00	756	21873	8.3	75.01							2015-10-29	107.111	10701.9	4.41111	31.2937
42297	23:19:00	131	1156.9	1	5.67							2015-10-30	38.25	1958.38	1.45	9.385
42298	19:40:00	90	1065.7	1	13.82		381	10026.9	3.75	36.865		2015-10-31	267.571	25443.6	9.74286	50.5486
42298	22:10:00	672	18988	6.5	59.91							2015-11-01	288.889	12750.6	5.52222	36.1111
42299	00:40:00	154	24423	9.1	41.07		224	17275.7	6.56	33.114		2015-11-02	330.778	14066.2	6.08889	52.3589
42299	03:12:00	145	20840	7.9	18.06							2015-11-03	178.3	8670.64	4.05	31.697
42299	18:10:00	110	1033.4	1	6.02							2015-11-04	110.8	14692.5	6.34	66.758
42299	20:40:00	544	16283	5.7	58.52							2015-11-05	132	12642.5	6.35556	47.01
42299	23:10:00	167	23799	9.1	41.9							2015-11-06	98.1111	5894.29	3.78889	30.3671
42300	01:42:00	141	10285	4.3	23.23		340.5	15040.7	6.16667	48.21		2015-11-07	73.25	3202	2.475	12.3857
42300	04:12:00	105	1243	1.3	28							2015-11-08	112.5	8878.4	5.48	20.395
42300	06:42:00	572	16929	6.3	63.95							2015-11-09	195.889	8663.3	5.05556	19.64
42300	18:51:00	174	1541.1	2	26.99							2015-11-10	181.889	8503.2	5.64444	20.3556
42300	21:21:00	733	27627	9.9	86.65							2015-11-11	124.7	6842.74	5.31	17.835
42300	23:51:00	318	32619	13.2	60.44							2015-11-12	194	12288.1	11.075	39.0825
42301	02:21:00	242	26269	10.2	40.13		292.5	13055.9	5.1	29.9033		2015-11-13	137.667	7027.7	7	27.8586
42301	04:51:00	216	1359.1	1.1	9.47							2015-11-14	193.25	6567.82	7.575	26.55
42301	07:21:00	551	21025	7.5	69.72							2015-11-15	112.778	4131.31	4.35556	19.2029
42301	09:51:00	154	5714.7	2.2	10.84							2015-11-16	132.75	6168.73	7.0875	29.09
42301	12:21:00	437	22620	8.4	37.9							2015-11-17	84.8	6103.52	11.98	30.9867
42301	14:51:00	155	1347.6	1.2	11.36							2015-11-18	406	16857.8	21.9	55.5825
42302	21:04:00	42	1233.4	1.4	17.43		209.5	12092.7	4.75	40.7		2015-11-19	257.444	7357.96	6.52222	28.4971
42302	23:34:00	377	22952	8.1	63.97							2015-11-20	144.3	5157.07	3.98	33.15
42303	02:04:00	176	29290	11	48.97		232.714	19593.1	7.17143	39.7986		2015-11-21	112.571	6588.32	5.01429	20.84
42303	04:34:00	190	27399	10	43.99							2015-11-22	81.5	7457.77	6.4625	37.8425
42303	07:04:00	89	1294	1	8.19							2015-11-23	44.3333	3316.56	2.6875	33.9375
42303	09:34:00	395	21487	7.5	63.51							2015-11-24	40.4444	3128.31	2.23333	15.8167
42303	12:04:00	314	29063	10.7	53.92							2015-11-25	34.8889	3348.93	2.35556	13.21
42303	14:34:00	298	27166	9.8	45.94							2015-11-26	19.4	1754.47	1.41	11.935
42303	17:04:00	167	1452.5	0.2	14.07							2015-11-27	25.4	2298.54	1.78	11.3967
42305	10:53:00	116	1207.1	1.1	2.13		141.333	5676.47	2.76667	45.09		2015-11-28	16.8	1914.38	1.88889	128.535
42305	19:24:00	70	2314.3	2	99.6							2015-11-29	19.7143	2283.85	2.5	5.9925
42305	21:54:00	238	13508	5.2	33.54							2015-11-30	19.75	2393.49	2.725	17.205
42306	00:24:00	103	24344	9.5	55.66		107.111	10701.9	4.41111	31.2937		2015-12-01	13.2	1710.9	2.32	5.635
42306	02:54:00	71	15663	6.1	31.57
42306	05:24:00	64	1511.4	1.4	9.22
42306	07:54:00	190	10431	4.3	28.63
42306	10:24:00	161	18226	7.1	40.62
42306	12:54:00	131	10599	3.9	18.86
42306	15:25:00	30	998.45	0.9
42306	17:54:00	179	13407	5.3	37.85
42306	19:26:00	35	1137.5	1.2	27.94
42307	11:48:00	35	1053	1.1	2.28		38.25	1958.38	1.45	9.385
42307	14:18:00	58	1268.4	1.1	4.2
42307	16:48:00	40	4471	2.4	25.5
42307	22:09:00	20	1041.1	1.2	5.56
42308	08:09:00	49	1117.3	1.2	5.31		267.571	25443.6	9.74286	50.5486
42308	10:39:00	274	17609	6.3	35.18
42308	13:09:00	257	45657	16.7	74.41
42308	15:39:00	315	53111	19.3	72.02
42308	18:13:00	50	1211.9	1.3	5.49
42308	20:43:00	703	21805	8.1	62.1
42308	23:16:00	225	37594	15.3	99.33
42309	01:46:00	297	17479	7.1	29.94		288.889	12750.6	5.52222	36.1111
42309	04:16:00	240	1878.5	1.5	6.43
42309	06:46:00	642	6589.8	3.4	28.55
42309	09:16:00	359	33794	13.7	103.12
42309	11:46:00	146	4163.5	2.2	9.48
42309	14:16:00	103	1209.2	1.1	8.85
42309	18:14:00	63	1406.6	1.4	4.81
42309	20:46:00	610	19878	7.9	59.29
42309	23:16:00	140	28357	11.4	74.53
42310	01:46:00	385	9536.2	4	14.98		330.778	14066.2	6.08889	52.3589
42310	04:16:00	355	1788.1	1.6	8.93
42310	06:46:00	356	16994	6.9	47.59
42310	09:17:00	452	28875	12.4	98.91
42310	12:00:00	169	1333.3	1.1	13.89
42310	14:30:00	596	20920	8.7	64.79
42310	17:04:00	48	1294.1	1.3	89.47
42310	19:34:00	508	20844	8.7	66.32
42310	22:04:00	108	25011	10.1	66.35
42311	00:34:00	41	2525.1	1.6	5.07		178.3	8670.64	4.05	31.697
42311	03:04:00	38	1173.2	1	3.03
42311	05:34:00	413	19208	7.9	59.97
42311	08:04:00	160	9662	3.9	20.69
42311	10:34:00	86	1205	0.9	3.2
42311	15:34:00	447	21458	9.3	66.21
42311	16:05:00	84	1174.1	0.9	12.82
42311	18:35:00	349	21141	9.7	113.36
42311	21:05:00	98	4455.4	2.7	16.62
42311	23:35:00	67	4704.6	2.6	16
42312	02:05:00	68	1114.8	1	5.9		110.8	14692.5	6.34	66.758
42312	04:35:00	246	18602	8.3	59.06
42312	07:05:00	114	3797.9	2.2	14.24
42312	20:28:00	69	23772	9.4	136.41
42312	22:58:00	57	26176	10.8	118.18
42313	01:28:00	53	25707	10.5	119.44		132	12642.5	6.35556	47.01
42313	03:58:00	47	19980	9.7	67.61
42313	06:28:00	44	20147	9.9	61.34
42313	08:59:00	23	1081.8	0.9	5.64
42313	11:29:00	242	12331	7	43.43
42313	16:00:00	290	14906	7.7	55.97
42313	18:38:00	405	16483	9	66.13
42313	21:08:00	49	1618	1.3	2.62
42313	23:38:00	35	1529	1.2	0.91
42314	02:08:00	28	902.63	0.9			98.1111	5894.29	3.78889	30.3671
42314	04:38:00	242	12975	7.5	56.37
42314	07:08:00	47	6496.6	3.5	29.8
42314	09:38:00	43	2909.7	1.9	8.93
42314	12:10:00	22	1520.5	1.2	0.42
42314	14:40:00	187	10275	5.8	41.24
42314	17:24:00	44	953.9	0.7
42314	19:58:00	214	2095.3	1.5	8.5
42314	22:28:00	56	14920	11.1	67.31
42315	03:28:00	23	1056.2	0.7			73.25	3202	2.475	12.3857
42315	05:58:00	191	1733.5	1.2	6.94
42315	08:28:00	60	14280	10.6	62.63
42315	10:58:00	40	2101.7	1.7	4.22
42315	13:30:00	25	1718.6	1.4	1.62
42315	16:22:00	26	2065	1.8	2.02
42315	19:18:00	167	1735.2	1.4	8.05
42315	21:58:00	54	925.8	1	1.22
42316	00:27:00	151	13675	8.6	45.12		112.5	8878.4	5.48	20.395
42316	02:57:00	38	1518.8	1.3	0.57
42316	05:27:00	25	2993.7	2	6.21
42316	08:00:00	24	1324.2	1.1	0.41
42316	10:32:00	227	55.7	0.5	0.51
42316	13:02:00	86	26139	18.4	75.13
42316	15:32:00	41	4127	2.6	7.43
42316	18:22:00	85	1058.6	1	1.33
42316	20:52:00	300	21280	11.4	49.67
42316	23:22:00	148	16612	7.9	17.57
42317	01:52:00	58	3841.2	2.4	7.44		195.889	8663.3	5.05556	19.64
42317	04:22:00	116	1134.5	1	3.55
42317	06:52:00	376	21606	12.2	52.83
42317	09:22:00	200	10399	5	15.47
42317	11:52:00	120	6209.1	3.8	16.49
42317	14:23:00	144	1349.8	1.2	5.78
42317	18:49:00	120	1163.1	1.1	3.9
42317	21:19:00	474	21059	12.9	55.84
42317	23:49:00	155	11208	5.9	15.46
42318	02:19:00	99	5452.6	3.5	16.58		181.889	8503.2	5.64444	20.3556
42318	04:49:00	127	1108.3	0.9	5.78
42318	07:19:00	336	19984	12.9	52.69
42318	09:49:00	214	16096	7.9	16.26
42318	12:19:00	127	6150	4.2	17.33
42318	14:49:00	149	1.03	1.1	1.85
42318	17:21:00	83	1079.9	1.1	0.3
42318	19:51:00	421	19506	14.3	60.23
42318	22:21:00	81	7151	4.9	12.18
42319	00:51:00	63	4618.9	3.6	10.87		124.7	6842.74	5.31	17.835
42319	03:21:00	94	1139.3	1.1	3.12
42319	05:51:00	302	19349	15	59.09
42319	08:21:00	111	7581.5	5.3	16.13
42319	10:51:00	48	2165.4	1.8	5.72
42319	13:21:00	90	1053	1.1	1.9
42319	15:51:00	335	18935	15.5	57.77
42319	18:21:00	85	9502.4	6.3	16.3
42319	20:51:00	47	2913.4	2.3	6.94
42319	23:21:00	72	1169.5	1.1	0.51
42320	01:51:00	272	18063	15.6	56.73		194	12288.1	11.075	39.0825
42320	04:21:00	103	9136.2	6.3	16.53
42320	20:48:00	74	1221.2	1.3	2.92
42320	23:18:00	327	20732	21.1	80.15
42321	01:48:00	68	6090.2	5.4	10.89		137.667	7027.7	7	27.8586
42321	04:18:00	45	2563.2	2.5	5.03
42321	06:48:00	78	1131.5	1.3
42321	09:18:00	289	20086	17.4	67.13
42321	11:48:00	81	6057.7	5.6	11.89
42321	14:20:00	66	3865.5	3.6	8.79
42321	16:52:00	52	1562.6	1.6
42321	19:24:00	455	1744.6	1.9	13.14
42321	21:54:00	105	20148	23.7	78.14
42322	00:24:00	88	1964.6	2.1	5.09		193.25	6567.82	7.575	26.55
42322	02:54:00	82	3506.2	3.3	11.84
42322	05:24:00	481	1607.5	2	13.55
42322	07:54:00	122	19193	22.9	75.72
42323	00:27:00	116	1151	1	4.29		112.778	4131.31	4.35556	19.2029
42323	02:58:00	49	1109	1.2	0.64
42323	05:27:00	112	1208.9	1.3	1.22
42323	07:58:00	151	13124	13.5	61.85
42323	10:27:00	92	1172.9	1.4	3.01
42323	12:58:00	46	1065.1	0.9
42323	16:44:00	59	1283.9	1.2	1.03
42323	19:14:00	344	15880	17.8	62.38
42323	21:44:00	46	1187	0.9
42324	00:14:00	37	1218.7	1.5	6.54		132.75	6168.73	7.0875	29.09
42324	02:44:00	77	1230.1	1.2	8.8
42324	05:14:00	237	14562	16.5	63.7
42324	11:06:00	76	923.73	0.9
42324	13:36:00	283	14714	17.5	60.38
42324	18:36:00	63	1252.5	1.5	4.04
42324	21:06:00	214	13629	15.7	58.73
42324	23:36:00	75	1819.8	1.9	1.44
42325	02:06:00	31	1093.8	1.3			84.8	6103.52	11.98	30.9867
42325	04:36:00	48	1471.3	1.7	0.27
42325	18:38:00	66	1224.1	1.7	4.4
42325	21:08:00	223	25696	54.1	88.29
42325	23:38:00	56	1032.4	1.1
42326	02:08:00	115	1114.6	1	0.52		406	16857.8	21.9	55.5825
42326	04:38:00	207	1262.6	1.2	1.22
42326	10:07:00	643	1640.8	1.8	17.55
42326	12:37:00	492	40323	44.1	105.67
42326	15:11:00	425	49588	85.4	186.4
42326	17:49:00	375	1261	0.9	8.97
42326	20:19:00	403	38218	39.5	111.15
42326	22:49:00	588	1454.8	1.3	13.18
42327	01:19:00	201	1132.9	1.1	3.26		257.444	7357.96	6.52222	28.4971
42327	03:49:00	354	1176.4	1.1	6.73
42327	06:19:00	200	32774	31.2	96.41
42327	08:49:00	510	1432.3	1.3	12.72
42327	11:26:00	225	1220.7	1.2	3.31
42327	13:56:00	121	984.64	1
42327	17:04:00	148	1054.5	0.8
42327	19:34:00	155	24060	19.3	69.81
42327	22:04:00	403	2386.2	1.7	7.24
42328	00:34:00	131	944.69	0.9			144.3	5157.07	3.98	33.15
42328	03:04:00	147	960.12	0.8
42328	05:34:00	110	22891	16.9	66.7
42328	08:04:00	357	1102	0.9	5.25
42328	10:36:00	135	934.98	1.1
42328	13:06:00	67	947.48	0.9
42328	16:24:00	86	952.98	1
42328	18:54:00	190	20908	15	59.48
42328	21:24:00	152	1026.6	1.3	1.17
42328	23:54:00	68	902.86	1
42329	02:24:00	78	997.1	1	6.41		112.571	6588.32	5.01429	20.84
42329	04:54:00	127	20653	14.8	50.12
42329	07:24:00	198	979.63	1	0.4
42329	09:54:00	67	936.82	1
42329	17:36:00	59	959.7	1.2	0.63
42329	20:06:00	88	20639	15.1	46.64
42329	22:36:00	171	953.02	1
42330	01:06:00	51	850.71	0.9			81.5	7457.77	6.4625	37.8425
42330	03:36:00	74	985.51	1.2
42330	06:06:00	76	18119	13	42.7
42330	08:39:00	112	22710	24.2	72.83
42330	11:11:00	106	902.34	0.9
42330	18:03:00	70	906.23	1.1	3.96
42330	20:33:00	51	14370	9.5	31.88
42330	23:03:00	112	818.4	0.9
42331	01:33:00	51	792.54	1			44.3333	3316.56	2.6875	33.9375
42331	04:03:00	53	803.92	0.9
42331	06:33:00	39	13065	8.2	28.81
42331	09:03:00	110	820.7	0.9
42331	11:33:00	47	816.91	0.9
42331	14:03:00	3	58		81
42331	16:33:00	34	11489	7.4	23.62
42331	19:03:00	35	1079.7	1.2	2.32
42331	21:33:00	27	923.24	1
42332	00:03:00	33	866.5	0.9			40.4444	3128.31	2.23333	15.8167
42332	02:33:00	33	10898	6.8	22.25
42332	05:03:00	75	1145.1	1.1
42332	07:33:00	34	1347.7	1.3	2.62
42332	13:21:00	23	881.98	0.9
42332	15:51:00	78	10415	6.3	22.58
42332	18:21:00	42	931.4	0.9
42332	20:51:00	20	786.78	0.8
42332	23:21:00	26	882.29	1.1
42333	01:51:00	34	9261.8	5.7	19.86		34.8889	3348.93	2.35556	13.21
42333	04:21:00	57	893.29	1.1	1.74
42333	06:51:00	31	969.63	1
42333	09:21:00	30	878.92	0.9
42333	11:51:00	40	9004.6	5.7	16.58
42333	14:21:00	47	794.7	1.1
42333	16:51:00	15	724.71	0.7
42333	19:21:00	16	752.28	0.8
42333	21:51:00	44	6860.4	4.2	14.66
42334	00:21:00	30	692.07	0.8			19.4	1754.47	1.41	11.935
42334	02:51:00	14	682.89	0.8
42334	05:21:00	14	471.61	0.6
42334	07:51:00	20	5675.1	3.5	12.79
42334	10:21:00	20	756.92	0.8
42334	12:51:00	11	708.3	0.9
42334	15:21:00	13	837.77	0.8
42334	17:51:00	49	6180.7	3.9	11.08
42334	20:21:00	14	779.12	1.1
42334	22:51:00	9	760.26	0.9
42335	01:21:00	13	759.2	0.8			25.4	2298.54	1.78	11.3967
42335	03:51:00	46	5946.6	3.9	11.91
42335	06:21:00	22	709.3	0.7
42335	08:51:00	10	774.09	1
42335	11:21:00	14	824.02	1
42335	13:51:00	54	5805	3.9	8.71
42335	16:46:00	14	872.76	0.8
42335	19:16:00	60	5697.6	3.8	13.57
42335	21:46:00	12	836.61	1
42336	00:16:00	9	848.94	1			16.8	1914.38	1.88889	128.535
42336	02:46:00	11	871.85	1.4
42336	05:16:00	50	5513.6	3.8	7.65
42336	07:46:00	12	798.84	1
42336	10:16:00	7	914.05	1.1
42336	12:46:00	10			499
42336	15:16:00	41	5236.8	4.1	6.38
42336	17:46:00	9	947.98	1.3
42336	20:16:00	8	1052.1	1.7
42336	22:46:00	11	1045.3	1.6	1.11
42337	01:16:00	42	5420.9	4.9	9.05		19.7143	2283.85	2.5	5.9925
42337	03:46:00	10	1045.4	1.7
42337	06:16:00	6	1080.4	1.6	2.89
42337	14:34:00	18	1161.2	1.5	4.02
42337	17:04:00	47	5228.8	4.6	8.01
42337	19:34:00	8	1052.9	1.7
42337	22:04:00	7	997.35	1.5
42338	00:34:00	9	1044.1	1.3	1.91		19.75	2393.49	2.725	17.205
42338	03:04:00	36	4514.4	4.1	8.38
42338	05:34:00	8	994.89	1.3
42338	08:04:00	7	1087.6	1.5
42338	10:34:00	10	1044.7	1.7
42338	13:04:00	41	4738.7	4.7	8.91
42338	20:39:00	9	1102.7	1.8
42338	23:09:00	38	4620.8	5.4	49.62
42339	01:39:00	8	1037.2	1.8			13.2	1710.9	2.32	5.635
42339	04:09:00	7	1093.1	1.8	1.92
42339	06:39:00	8	1165.1	1.9
42339	09:09:00	37	4393.8	5.1	9.35
42339	11:39:00	6	865.3	1

## Sheet: 3#-死猪堆肥进气2
Date	Time	NH3#3	CO2#3	N2O#3	CH4#3		NH3#3	CO2#3	N2O#3	CH4#3		日期	NH3#3	CO2#3	N2O#3	CH4#3
42295	09:29:00	381	82757	29.7	436.62		302.8	40694.2	15.86	248.444		2015-10-18	302.8	40694.2	15.86	248.444
42295	13:03:00	210	50091	20.5	272.4							2015-10-19	202.8	13692.3	5.42	89.268
42295	15:33:00	451	1475.5	1.6	61.56							2015-10-20	316.333	7866.73	3.33333	26.76
42295	18:31:00	180	1741.6	1.4	28.6							2015-10-21	66.5	1027.45	0.9	8.05
42295	23:31:00	292	67406	26.1	443.04							2015-10-22	265.8	12731.7	4.9	33.51
42296	02:02:00	252	1254.6	1	12.52		202.8	13692.3	5.42	89.268		2015-10-23	194.5	12492.1	4.96667	32.2617
42296	04:32:00	260	63506	23.9	388.13							2015-10-24	231	11625.5	4.6	29.8167
42296	07:02:00	252	1162.9	0.9	12.32							2015-10-25	144	12563.8	5.1	26.865
42296	12:21:00	139	1109.4	0.8	17.62							2015-10-26	209.667	21325.3	7.83333	44.07
42296	14:51:00	111	1428.6	0.5	15.75							2015-10-27	0	0	0	0
42297	18:19:00	77	1051.7	1	1.87		316.333	7866.73	3.33333	26.76		2015-10-28	120.5	10562	4.45	32.115
42297	20:49:00	141	1103.5	1.4	8.03							2015-10-29	78	7583.03	3.43333	19.8717
42297	23:19:00	731	21445	7.6	70.38							2015-10-30	46.5	2894.05	1.8	17.805
42298	19:40:00	48	1000.5	0.9	9.18		66.5	1027.45	0.9	8.05		2015-10-31	61.8571	8482.33	3.87143	17.0243
42298	22:10:00	85	1054.4	0.9	6.92							2015-11-01	42	1868.94	1.5	3.79111
42299	00:40:00	582	18573	6.4	63.72		265.8	12731.7	4.9	33.51		2015-11-02	99.5556	4653.84	2.56667	16.8889
42299	03:12:00	82	25409	9.8	37.18							2015-11-03	136.3	5320.56	2.83	17.025
42299	18:10:00	47	2109.6	1.3	5.08							2015-11-04	102.2	14580.9	6.26	76.904
42299	20:40:00	74	980.77	1.2	7.59							2015-11-05	68.8889	8536.5	4.42222	46.2433
42299	23:10:00	544	16586	5.8	53.98							2015-11-06	58.4444	4120.85	2.95556	70.19
42300	01:42:00	53	7414.4	3.1	17.38		194.5	12492.1	4.96667	32.2617		2015-11-07	50.375	2728.91	2.2625	23.2867
42300	04:12:00	61	3058.3	1.8	23.16							2015-11-08	116.7	7018.17	4.55	44.92
42300	06:42:00	95	1204.7	1.1	14.01							2015-11-09	168.667	6049.13	3.82222	18.4471
42300	18:51:00	121	34564	13.2	46.39							2015-11-10	156.778	6288.59	4.45556	18.9637
42300	21:21:00	83	1349.3	1.2	9.34							2015-11-11	117.5	5654.32	4.84	19.9462
42300	23:51:00	754	27362	9.4	83.29							2015-11-12	117	5405.62	5.05	22.6367
42301	02:21:00	170	20169	8.1	39.07		231	11625.5	4.6	29.8167		2015-11-13	130.778	6018.9	5.63333	28.9567
42301	04:51:00	80	11974	4.7	22.22							2015-11-14	143.5	5878.57	6.675	22.1075
42301	07:21:00	105	1290.1	1.1	12.29							2015-11-15	145.778	5509.43	5.86667	36.806
42301	09:51:00	652	22525	7.8	73.14							2015-11-16	65.75	2507.72	2.75	18.585
42301	12:21:00	196	1774.2	1.3	14.58							2015-11-17	147.6	6797.59	11.94	34.98
42301	14:51:00	183	12021	4.6	17.6							2015-11-18	558.5	6265.38	6.1	37.275
42302	21:04:00	251	23880	8.9	43.93		144	12563.8	5.1	26.865		2015-11-19	627.111	9206.26	7.48889	35.3389
42302	23:34:00	37	1247.5	1.3	9.8							2015-11-20	271.1	5439.77	4.21	16.9667
42303	02:04:00	387	22526	8	63.35		209.667	21325.3	7.83333	44.07		2015-11-21	181.857	6660.13	5.04286	18.75
42303	04:34:00	187	28087	10.4	52.93							2015-11-22	131.625	3055.23	2.3	10.028
42303	07:04:00	142	26524	9.7	36.61							2015-11-23	50.4444	2704.66	2.01111	20.145
42303	09:34:00	56	1373	0.9	5.88							2015-11-24	18.6667	1300.03	1.22222	2.15
42303	12:04:00	410	22612	7.9	62.78							2015-11-25	17.2222	1138.11	1.13333	3.09667
42303	14:34:00	76	26830	10.1	42.87							2015-11-26	26.3	2292.49	1.88889	8.452
42303	17:04:00											2015-11-27	22.4444	1843.12	1.57778	9.84
42305	10:53:00						120.5	10562	4.45	32.115		2015-11-28	16.7	1759.84	1.75	7.99667
42305	19:24:00	147	19637	7.5	47.06							2015-11-29	18.7143	2178.31	2.32857	4.546
42305	21:54:00	94	1486.9	1.4	17.17							2015-11-30	11.125	1363.53	1.775	3.63667
42306	00:24:00	236	12882	5.1	34.15		78	7583.03	3.43333	19.8717		2015-12-01	13.2	1674.56	2.18	4.74
42306	02:54:00	48	9936.8	4.5	24.16
42306	05:24:00	47	7437	3.3	12.2
42306	07:54:00
42306	10:24:00
42306	12:54:00	51	6479.9	2.9	9.53
42306	15:25:00	52	4819.5	2.4	8.3
42306	17:54:00
42306	19:26:00	34	3943	2.4	30.89
42307	11:48:00	66	2573	1.7	5.75		46.5	2894.05	1.8	17.805
42307	14:18:00
42307	16:48:00
42307	22:09:00	27	3215.1	1.9	29.86
42308	08:09:00	36	11540	4.7	16.06		61.8571	8482.33	3.87143	17.0243
42308	10:39:00	23	919.34	1.3	5.56
42308	13:09:00	29	992.47	1.3	8.16
42308	15:39:00	54	38196	14.4	66.48
42308	18:13:00	186	5349.5	2.7	13.7
42308	20:43:00	28	1097.7	1.2	5.92
42308	23:16:00	77	1281.3	1.5	3.29
42309	01:46:00	33	1345.6	1.4	6.15		42	1868.94	1.5	3.79111
42309	04:16:00	60	7209.1	3.3	2.34
42309	06:46:00	32	1128.3	1.5	0.1
42309	09:16:00	94	1289.8	1.3	7.94
42309	11:46:00	63	1593.2	1.5	4.18
42309	14:16:00	20	913.82	1	3.17
42309	18:14:00	23	1205.1	1.1	3.05
42309	20:46:00	29	1000.7	1.3	5.34
42309	23:16:00	24	1134.8	1.1	1.85
42310	01:46:00	41	11316	4.9	25.86		99.5556	4653.84	2.56667	16.8889
42310	04:16:00	47	2271.8	1.5	1.63
42310	06:46:00	36	1163.8	1.3	0.8
42310	09:17:00	72	1551.3	1.5	5.66
42310	12:00:00	46	1049.9	1.2	3.56
42310	14:30:00	48	956.56	1.1	1.21
42310	17:04:00	36	1188	1.3	46.26
42310	19:34:00	58	1315.2	1.4	1.98
42310	22:04:00	512	21072	8.9	65.04
42311	00:34:00	85	5544.9	2.7	18.62		136.3	5320.56	2.83	17.025
42311	03:04:00	55	1198	1.4	1.34
42311	05:34:00	60	1230.2	1.4	4.25
42311	08:04:00	431	18890	7.6	59.27
42311	10:34:00	99	1101.1	1	4.09
42311	15:34:00	67	1009.6	0.9	3.06
42311	16:05:00	65	1098.2	1	5.25
42311	18:35:00	61	1226	1.8	7.33
42311	21:05:00	392	20577	8.9	61.04
42311	23:35:00	48	1330.6	1.6	6
42312	02:05:00	38	1048.5	1	2.36		102.2	14580.9	6.26	76.904
42312	04:35:00	44	1152.8	1.1	0.76
42312	07:05:00	339	18308	8.1	58.9
42312	20:28:00	51	22841	9.1	152.7
42312	22:58:00	39	29554	12	169.8
42313	01:28:00	32	19305	8.3	89.65		68.8889	8536.5	4.42222	46.2433
42313	03:58:00	30	17002	8.6	58.42
42313	06:28:00	28	19608	9.7	61.71
42313	08:59:00	23	1081.9	1	3.93
42313	11:29:00	22	859.65	0.9
42313	16:00:00	65	968.59	0.9
42313	18:38:00	33	929.25	0.9
42313	21:08:00	355	15621	8.5	63.12
42313	23:38:00	32	1453.1	1	0.63
42314	02:08:00	20	857.28	0.9			58.4444	4120.85	2.95556	70.19
42314	04:38:00	25	916.76	0.8
42314	07:08:00	231	12552	6.9	51.71
42314	09:38:00	113	18224	13.7	88.67
42314	12:10:00	18	923.69	1
42314	14:40:00	18	822.91	0.6
42314	17:24:00	18	919.27	1
42314	19:58:00	19	827.95	0.8
42314	22:28:00	64	1043.8	0.9
42315	03:28:00	14	827.97	0.7			50.375	2728.91	2.2625	23.2867
42315	05:58:00	19	866.99	0.9
42315	08:28:00	52	943.85	0.9	0.34
42315	10:58:00	176	15258	11.4	67.65
42315	13:30:00	11	823.34	0.9
42315	16:22:00	94	1295.8	1.4	1.87
42315	19:18:00	18	908.16	0.9
42315	21:58:00	19	907.16	1
42316	00:27:00	19	930.69	1			116.7	7018.17	4.55	44.92
42316	02:57:00	195	14082	8.1	44.69
42316	05:27:00	19	1297.1	1.2
42316	08:00:00	16	1026	1
42316	10:32:00	21	938.65	1.1
42316	13:02:00	75	1105.8	1	1.92
42316	15:32:00	276	27386	18.6	77.56
42316	18:22:00	33	1070.2	1
42316	20:52:00	35	1065.3	1.1
42316	23:22:00	478	21280	11.4	55.51
42317	01:52:00	48	3354.6	2.2	4.95		168.667	6049.13	3.82222	18.4471
42317	04:22:00	38	983.98	1
42317	06:52:00	45	1038	1
42317	09:22:00	576	20163	11.2	51.23
42317	11:52:00	78	3758.2	2.2	7.83
42317	14:23:00	60	1757.1	1.5	1.45
42317	18:49:00	67	1160.7	0.9	1.27
42317	21:19:00	61	1077.6	1	2.8
42317	23:49:00	545	21149	13.4	59.6
42318	02:19:00	84	6817.3	4.3	16.85		156.778	6288.59	4.45556	18.9637
42318	04:49:00	47	1040.2	0.7	0.77
42318	07:19:00	53	1138.2	1	2.67
42318	09:49:00	503	19654	12.9	58.56
42318	12:19:00	92	5366.3	3.6	11.07
42318	14:49:00	47	1016.1	1.1
42318	17:21:00	101	1088.5	1.2	0.54
42318	19:51:00	57	1088.7	1.1	1.25
42318	22:21:00	427	19388	14.2	60
42319	00:51:00	64	4666.5	3.8	13.41		117.5	5654.32	4.84	19.9462
42319	03:21:00	43	1152	1.3	1.42
42319	05:51:00	46	1216.3	1.3	1.83
42319	08:21:00	410	19009	15.1	60.11
42319	10:51:00	54	4181.9	3.8	11.66
42319	13:21:00	52	1117.5	1.2	0.99
42319	15:51:00	45	1035.5	1.1
42319	18:21:00	371	18463	15.6	59.92
42319	20:51:00	49	4590.6	4.1	10.23
42319	23:21:00	41	1110.9	1.1
42320	01:51:00	41	1203	1.2	5.27		117	5405.62	5.05	22.6367
42320	04:21:00	340	18081	16.2	59.76
42320	20:48:00	43	1184.8	1.4	2.88
42320	23:18:00	44	1153.7	1.4
42321	01:48:00	364	19830	19.1	72.91		130.778	6018.9	5.63333	28.9567
42321	04:18:00	42	2517.8	2.6	4.44
42321	06:48:00	36	1049.9	1.3
42321	09:18:00	44	1104	1
42321	11:48:00	436	19622	16.3	66.33
42321	14:20:00	57	4661	4.5	11.15
42321	16:52:00	61	2855	2.7	11.11
42321	19:24:00	42	1185.1	1.4
42321	21:54:00	95	1345.3	1.8	7.8
42322	00:24:00	378	19453	22.4	81.9		143.5	5878.57	6.675	22.1075
42322	02:54:00	43	1659	1.8	1.9
42322	05:24:00	45	1186.5	1.2	0.41
42322	07:54:00	108	1215.8	1.3	4.22
42323	00:27:00	378	13972	13.8	59.22		145.778	5509.43	5.86667	36.806
42323	02:58:00	36	1081.7	1.2	3.66
42323	05:27:00	31	1129.9	1.1
42323	07:58:00	39	1401.4	1.7	3.89
42323	10:27:00	335	13356	14.2	55.78
42323	12:58:00	33	1028.8	1
42323	16:44:00	30	1163.8	1.3
42323	19:14:00	51	1183.3	1.2
42323	21:44:00	379	15268	17.3	61.48
42324	00:14:00	30	1087.2	0.9	13.2		65.75	2507.72	2.75	18.585
42324	02:44:00	36	964.28	0.7
42324	05:14:00	32	949.65	1
42324	11:06:00	35	977.74	1.2
42324	13:36:00	37	1055.9	1
42324	18:36:00	35	1102.1	1.2	4.29
42324	21:06:00	49	1016.9	0.9	2.65
42324	23:36:00	272	12908	15.1	54.2
42325	02:06:00	24	1165.6	1.3			147.6	6797.59	11.94	34.98
42325	04:36:00	28	1208.3	1.4
42325	18:38:00	32	949.55	1.4	4.16
42325	21:08:00	34	1094.5	1.5	0
42325	23:38:00	620	29570	54.1	100.78
42326	02:08:00	54	1546.5	1.8			558.5	6265.38	6.1	37.275
42326	04:38:00	65	1033.9	1.1
42326	10:07:00	156	1255.3	1.6	8.83
42326	12:37:00	224	1367.8	1.5	6.1
42326	15:11:00	1781	3939.2	3.1	59.73
42326	17:49:00	428	1501.3	1.3	10.61
42326	20:19:00	804	2396	1.9	21.15
42326	22:49:00	956	37083	36.5	117.23
42327	01:19:00	589	1683.5	1.4	16.56		627.111	9206.26	7.48889	35.3389
42327	03:49:00	549	1559	1.3	12.6
42327	06:19:00	880	1854.9	1.5	22.07
42327	08:49:00	894	19882	16.1	66.9
42327	11:26:00	840	29566	24.4	97.95
42327	13:56:00	548	1470	1.2	11.57
42327	17:04:00	309	1302.4	1.2	4.45
42327	19:34:00	492	1517.5	1.3	8.52
42327	22:04:00	543	24021	19	77.43
42328	00:34:00	389	1350.5	1.3	5.99		271.1	5439.77	4.21	16.9667
42328	03:04:00	289	1278.2	1.2	4.48
42328	05:34:00	358	1527.6	1.3	6.11
42328	08:04:00	403	22548	16.4	68.17
42328	10:36:00	249	1195.2	1.3	2.21
42328	13:06:00	206	1193.2	1.3	2.48
42328	16:24:00	124	1105.5	1.2	1.01
42328	18:54:00	155	1299.6	1.3	0.82
42328	21:24:00	417	21892	15.8	61.43
42328	23:54:00	121	1007.9	1
42329	02:24:00	126	1167	1.2	4.87		181.857	6660.13	5.04286	18.75
42329	04:54:00	155	1371.7	1.2
42329	07:24:00	331	20681	14.8	54.9
42329	09:54:00	122	1109.6	1.2	0.21
42329	17:36:00	92	1083.1	1.2	4.07
42329	20:06:00	127	1339.5	1.2	0.82
42329	22:36:00	320	19869	14.5	47.63
42330	01:06:00	121	1047.1	1			131.625	3055.23	2.3	10.028
42330	03:36:00	116	1204.6	1.4	1.73
42330	06:06:00	129	1268.2	1.1	0.45
42330	08:39:00	308	3867.7	2.8	11.23
42330	11:11:00	81	933.56	0.9
42330	18:03:00	52	965.89	1.1	3.28
42330	20:33:00	47	891.8	0.8
42330	23:03:00	199	14263	9.3	33.45
42331	01:33:00	37	793.56	0.8			50.4444	2704.66	2.01111	20.145
42331	04:03:00	43	903.13	0.8
42331	06:33:00	44	933.93	0.9
42331	09:03:00	173	12858	8.1	30.69
42331	11:33:00	35	1059.2	1
42331	14:03:00	26	870.81	1
42331	16:33:00	43	2511.9	1.7
42331	19:03:00	37	3518	2.7	9.6
42331	21:33:00	16	893.4	1.1
42332	00:03:00	15	849.11	1.1			18.6667	1300.03	1.22222	2.15
42332	02:33:00	17	922.99	0.8
42332	05:03:00	34	3139.3	2.2	3.01
42332	07:33:00	19	936.38	1.2
42332	13:21:00	13	735.38	0.8
42332	15:51:00	15	843.95	1
42332	18:21:00	29	2680.8	2	3.1
42332	20:51:00	13	776.43	0.9	0.34
42332	23:21:00	13	815.91	1
42333	01:51:00	13	769.74	0.9			17.2222	1138.11	1.13333	3.09667
42333	04:21:00	25	2458.9	1.9	7.07
42333	06:51:00	14	742.77	1
42333	09:21:00	14	748.04	1
42333	11:51:00	17	1128.6	1.2	0.51
42333	14:21:00	26	2393.8	2	1.71
42333	16:51:00	10	464.54	0.5
42333	19:21:00	17	767	0.9
42333	21:51:00	19	769.59	0.8
42334	00:21:00	77	7134.1	4.7	15.91		26.3	2292.49	1.88889	8.452
42334	02:51:00	10	373.88	0.5	0.51
42334	05:21:00	10	360.15	0.4	0.74
42334	07:51:00	1	0.6
42334	10:21:00	70	6293.1	4	12.38
42334	12:51:00	8	422.88	0.6
42334	15:21:00	9	467.42	0.5
42334	17:51:00	11	1129.3	1.3
42334	20:21:00	61	6104.9	4	12.72
42334	22:51:00	6	638.6	1
42335	01:21:00	7	578.83	0.9			22.4444	1843.12	1.57778	9.84
42335	03:51:00	9	743.41	1
42335	06:21:00	76	5857.3	3.9	10.76
42335	08:51:00	8	726.61	1
42335	11:21:00	9	719.33	0.9
42335	13:51:00	10	834.04	0.9
42335	16:46:00	7	718.04	0.8
42335	19:16:00	11	804.83	0.9
42335	21:46:00	65	5605.7	3.9	8.92
42336	00:16:00	8	804.4	1			16.7	1759.84	1.75	7.99667
42336	02:46:00	7	880.41	1
42336	05:16:00	10	842.1	1.1
42336	07:46:00	59	5488.6	3.8	8.1
42336	10:16:00	6	764.47	1.1
42336	12:46:00	5	596.18	0.8
42336	15:16:00	6	807.22	1.2
42336	17:46:00	53	5380.6	4.2	7.53
42336	20:16:00	6	1051.1	1.8	8.36
42336	22:46:00	7	983.31	1.5
42337	01:16:00	8	1071.1	1.6			18.7143	2178.31	2.32857	4.546
42337	03:46:00	49	5282.5	4.7	8.01
42337	06:16:00	6	1015.9	1.8	0.59
42337	14:34:00	9	995.21	1.3	1.75
42337	17:04:00	7	874.27	1
42337	19:34:00	47	5221.1	4.7	11.21
42337	22:04:00	5	788.08	1.2	1.17
42338	00:34:00	5	811.69	1.1	0.44		11.125	1363.53	1.775	3.63667
42338	03:04:00	7	824.97	1.4	1.44
42338	05:34:00	41	4701.7	4.3	6.62
42338	08:04:00	5	842.82	1.3
42338	10:34:00	7	888.13	1.4	0.44
42338	13:04:00	9	933.86	1.4
42338	20:39:00	6	916.57	1.5	0.18
42338	23:09:00	9	988.52	1.8	12.7
42339	01:39:00	39	4661	5.7	10.6		13.2	1674.56	2.18	4.74
42339	04:09:00	6	1011.2	1.6	2.3
42339	06:39:00	6	955.49	1.6	1.32
42339	09:09:00	9	938.41	1
42339	11:39:00	6	806.68	1

## Sheet: 4#-死猪堆肥进气3
Date	Time	NH3#4	CO2#4	N2O#4	CH4#4		NH3#4	CO2#4	N2O#4	CH4#4		日期	NH3#4	CO2#4	N2O#4	CH4#4
42295	09:29:00	53	1070.8	1.3	4.02		421.8	1684.06	1.48	38.266		2015-10-18	421.8	1684.06	1.48	38.266
42295	13:03:00	348	1815.1	1.6	64.14							2015-10-19	435.8	26547.8	10.14	171.004
42295	15:33:00	428	1623.2	1.5	38.28							2015-10-20	310.333	1201.5	1.16667	12.9733
42295	18:31:00	751	2299.5	1.7	55.75							2015-10-21	105.5	1030.9	0.95	11.385
42295	23:31:00	529	1611.7	1.3	29.14							2015-10-22	240.6	4506.14	2.06	21.334
42296	02:02:00	541	66519	25	416.63		435.8	26547.8	10.14	171.004		2015-10-23	181.333	8939.75	3.88333	27.4583
42296	04:32:00	424	1472.9	0.9	23.25							2015-10-24	256.2	12045.6	4.78	31.466
42296	07:02:00	452	62049	22.9	368.7							2015-10-25	98.5	13901.5	5.4	30.185
42296	12:21:00	152	1186.3	0.7	12.17							2015-10-26	160.833	9757.98	3.76667	26.46
42296	14:51:00	610	1511.6	1.2	34.27							2015-10-27	0	0	0	0
42297	18:19:00	199	1190.1	1.2	8.06		310.333	1201.5	1.16667	12.9733		2015-10-28	36.6667	1088	1.1	5.595
42297	20:49:00	331	1221.8	1.2	15.39							2015-10-29	55.4444	4195.77	2.23333	15.3743
42297	23:19:00	401	1192.6	1.1	15.47							2015-10-30	68.25	7217.12	3.275	23.145
42298	19:40:00	100	1021.9	0.9	12.66		105.5	1030.9	0.95	11.385		2015-10-31	218.857	9914.54	4.2	29.4233
42298	22:10:00	111	1039.9	1	10.11							2015-11-01	299	8759.39	4.17778	30.5833
42299	00:40:00	253	1193.1	0.9	19.77		240.6	4506.14	2.06	21.334		2015-11-02	150.556	3809.78	2.17778	14.9567
42299	03:12:00	705	18041	6.4	56.74							2015-11-03	236.889	7745.72	3.73333	114.849
42299	18:10:00	52	1043.5	0.8	0.03							2015-11-04	77.8	10056.3	4.6	55.098
42299	20:40:00	73	1152.5	1.2	20.65							2015-11-05	85.1111	7542.11	4.04444	41.615
42299	23:10:00	120	1100.6	1	9.48							2015-11-06	109.333	3939.53	2.91111	23.275
42300	01:42:00	566	15962	5.8	51.76		181.333	8939.75	3.88333	27.4583		2015-11-07	49.25	1864.83	1.6625	16.84
42300	04:12:00	93	1265.2	1.4	15.31							2015-11-08	72.5	2982.64	2.23	10.1757
42300	06:42:00	87	4796.9	2.2	20.66							2015-11-09	177.889	4066.08	2.65556	12.8438
42300	18:51:00	99	18901	7.9	41.78							2015-11-10	164	3462.03	2.57778	9.45778
42300	21:21:00	161	11292	4.8	27.83							2015-11-11	180.5	5470.68	4.5	20.4167
42300	23:51:00	82	1421.4	1.2	7.41							2015-11-12	31.25	1324.78	1.375	3.235
42301	02:21:00	460	15990	5.9	50.4		256.2	12045.6	4.78	31.466		2015-11-13	110	4384.19	4.66667	22.3917
42301	04:51:00	78	2052.8	1.5	10.58							2015-11-14	60.5	3227.22	3.575	19.25
42301	07:21:00	103	12777	5	22.84							2015-11-15	74.2222	2124.31	2.07778	7.38857
42301	09:51:00											2015-11-16	52	1869.01	1.975	10.36
42301	12:21:00	462	13797	5	49.08							2015-11-17	71.4	1785.15	2.1	8.19
42301	14:51:00	178	15611	6.5	24.43							2015-11-18	188.5	4505.19	6.6	18.52
42302	21:04:00	112	12636	5.1	37.29		98.5	13901.5	5.4	30.185		2015-11-19	119.778	3850.87	3.43333	14.2617
42302	23:34:00	85	15167	5.7	23.08							2015-11-20	89.8	3678.42	2.97	14.612
42303	02:04:00	88	1149.8	0.9	8.52		160.833	9757.98	3.76667	26.46		2015-11-21	52.1429	2666.2	2.21429	6.9
42303	04:34:00	253	13562	4.8	38.81							2015-11-22	58	3001.24	2.575	10.4175
42303	07:04:00	98	14027	5.4	29.01							2015-11-23	84	2967.69	2.23333	11.75
42303	09:34:00	79	12673	4.8	21.54							2015-11-24	73	2434.61	1.88889	6.19143
42303	12:04:00	113	1167.1	1	12.12							2015-11-25	55.1111	1920.88	1.48889	6.8525
42303	14:34:00	334	15969	5.7	48.76							2015-11-26	50	2002.17	1.56	4.10143
42303	17:04:00											2015-11-27	24.5	1415.05	1.22	21.4675
42305	10:53:00	68	1068.1	1			36.6667	1088	1.1	5.595		2015-11-28	24.5	1569.53	1.61	5.04
42305	19:24:00	23	1141.2	1.1	8							2015-11-29	16.1429	1587.37	1.92857	6.2725
42305	21:54:00	19	1054.7	1.2	3.19							2015-11-30	11	1241.84	1.725	2.81
42306	00:24:00	23	1023.7	1.1	3.56		55.4444	4195.77	2.23333	15.3743		2015-12-01	17.4	1703.01	2.3	5.12667
42306	02:54:00	58	3218.6	2	8.47
42306	05:24:00	14	909.83	1
42306	07:54:00	17	989.19	1.2
42306	10:24:00	58	1109.1	1.1	1.15
42306	12:54:00	168	10027	4.1	21.34
42306	15:25:00	51	4870	2.5	8.42
42306	17:54:00	53	6991.2	3	23.59
42306	19:26:00	57	8623.3	4.1	41.09
42307	11:48:00	165	12068	4.8	29.09		68.25	7217.12	3.275	23.145
42307	14:18:00	55	6786.6	3.2	18.65
42307	16:48:00	23	1052.7	1	13.28
42307	22:09:00	30	8961.2	4.1	31.56
42308	08:09:00	37	22280	8	25.92		218.857	9914.54	4.2	29.4233
42308	10:39:00	108	1150.7	1.3	8.79
42308	13:09:00	115	1116.2	1.4
42308	15:39:00	613	20856	7.7	57.03
42308	18:13:00	107	21123	8	55.93
42308	20:43:00	276	1479.8	1.4	18.38
42308	23:16:00	276	1396.1	1.6	10.49
42309	01:46:00	521	5575.8	2.8	23.38		299	8759.39	4.17778	30.5833
42309	04:16:00	303	27091	11.1	76.03
42309	06:46:00	287	1428.9	1.5	9.36
42309	09:16:00	411	1465.3	1.6	15.47
42309	11:46:00	434	4549.2	2.5	21.23
42309	14:16:00	281	25531	11	85.24
42309	18:14:00	113	10675	4.6	29.92
42309	20:46:00	191	1261.3	1.2	10.41
42309	23:16:00	150	1257	1.3	4.21
42310	01:46:00	267	11371	4.9	30.48		150.556	3809.78	2.17778	14.9567
42310	04:16:00	128	6426.9	3.2	17.43
42310	06:46:00	110	1524.5	1.3	1.04
42310	09:17:00	222	1325	1.2	7.83
42310	12:00:00	225	4183.2	2.1	14.82
42310	14:30:00	186	1097.1	0.9	8.21
42310	17:04:00	74	5849.1	3.1	44.03
42310	19:34:00	50	1247.7	1.2	3.54
42310	22:04:00	93	1263.5	1.7	7.23
42311	00:34:00	509	19166	7.9	58.64		236.889	7745.72	3.73333	114.849
42311	03:04:00	118	7494.8	3.6	25.55
42311	05:34:00	124	1195.2	1.4	6.63
42311	08:04:00	171	1235.2	1.4	784
42311	10:34:00	496	17808	7.5	61.29
42311	15:34:00
42311	16:05:00	99	1828.4	1.3	20.32
42311	18:35:00	100	1781.1	1.4	14.4
42311	21:05:00	125	1183.8	1.1	4.32
42311	23:35:00	390	18019	8	58.49
42312	02:05:00	89	3052.6	1.8	10.1		77.8	10056.3	4.6	55.098
42312	04:35:00	93	1357.7	1.5	3.34
42312	07:05:00	106	1161	1.3	2.75
42312	20:28:00	57	23709	9.6	142.2
42312	22:58:00	44	21001	8.8	117.1
42313	01:28:00	36	15411	6.7	75.99		85.1111	7542.11	4.04444	41.615
42313	03:58:00	33	20682	10.9	80.17
42313	06:28:00	31	15105	7.5	46.3
42313	08:59:00	44	2161.1	1.4	4.73
42313	11:29:00	38	930.29	0.8
42313	16:00:00	156	1077.6	0.9	0.37
42313	18:38:00	69	1168.7	1.2
42313	21:08:00	95	981.28	1
42313	23:38:00	264	10362	6	42.13
42314	02:08:00	61	2257.7	1.5	4.14		109.333	3939.53	2.91111	23.275
42314	04:38:00	61	1801.3	1.4	2.59
42314	07:08:00	80	878.6	0.8
42314	09:38:00	162	5497.9	3.4	20.97
42314	12:10:00	70	13701	10.6	68.2
42314	14:40:00	57	875.42	0.8
42314	17:24:00	259	8446.9	6.1	42.76
42314	19:58:00	138	988.82	0.7	0.99
42314	22:28:00	96	1008.1	0.9
42315	03:28:00	97	7541.5	5.8	33.49		49.25	1864.83	1.6625	16.84
42315	05:58:00	42	896.19	1.1
42315	08:28:00	36	930.73	1
42315	10:58:00	45	1060.4	1.2
42315	13:30:00	61	1746	1.3
42315	16:22:00	43	931.56	0.9
42315	19:18:00	35	912.09	1.1	0.19
42315	21:58:00	35	900.18	0.9
42316	00:27:00	31	936.38	0.9			72.5	2982.64	2.23	10.1757
42316	02:57:00	47	981.55	1
42316	05:27:00	86	8600.2	5.1	23.92
42316	08:00:00	64	12753	9	35.26
42316	10:32:00	49	984.88	0.9	0.64
42316	13:02:00	58	1015.2	1.1
42316	15:32:00	113	1283.6	1	2.61
42316	18:22:00	53	1054.3	1	1.96
42316	20:52:00	63	1106	1.3	1.19
42316	23:22:00	161	1111.3	1	5.65
42317	01:52:00	335	12370	6.9	29.96		177.889	4066.08	2.65556	12.8438
42317	04:22:00	87	1348.4	1.1
42317	06:52:00	117	1064.4	1.2	5.24
42317	09:22:00	209	1249.4	1	2
42317	11:52:00	374	12590	7.2	36.64
42317	14:23:00	115	3167.1	2.3	9.44
42317	18:49:00	111	2361.4	1.8	7.61
42317	21:19:00	88	1206.2	1.2	5.41
42317	23:49:00	165	1237.8	1.2	6.45
42318	02:19:00	314	11095	7.1	32.29		164	3462.03	2.57778	9.45778
42318	04:49:00	75	1139.6	1.2	2.9
42318	07:19:00	96	1339.4	1.4	1.21
42318	09:49:00	111	1213.8	0.9	2.82
42318	12:19:00	370	11922	8.1	35.32
42318	14:49:00	65	1156.7	1.1	0.38
42318	17:21:00	77	1031.7	1.2	1.95
42318	19:51:00	172	1078.7	1.1	4.11
42318	22:21:00	196	1181.4	1.1	4.14
42319	00:51:00	494	15506	11.4	50.73		180.5	5470.68	4.5	20.4167
42319	03:21:00	131	1181.5	1.1	4.56
42319	05:51:00	138	1201.5	1.3	2.86
42319	08:21:00	165	1137.5	1.2	7.67
42319	10:51:00	465	15941	12.8	54.15
42319	13:21:00	121	7051.5	5.8	28.62
42319	15:51:00	22	1094.1	1.1	7.08
42319	18:21:00	33	1108.5	1.1	0.57
42319	20:51:00	219	9305.3	8.1	27.51
42319	23:21:00	17	1179.9	1.1
42320	01:51:00	25	1146.6	1.1	1.79		31.25	1324.78	1.375	3.235
42320	04:21:00	38	1216.1	1.5	0.86
42320	20:48:00	26	1781.3	1.7	8.83
42320	23:18:00	36	1155.1	1.2	1.46
42321	01:48:00	54	1168	1.3			110	4384.19	4.66667	22.3917
42321	04:18:00	201	9383.4	8.5	31.67
42321	06:48:00	22	1153.7	1.3
42321	09:18:00	32	1131.3	1.2
42321	11:48:00	50	1158.7	1.2	1.06
42321	14:20:00	402	8560.4	7.2	32.87
42321	16:52:00	169	14345	18.5	59.65
42321	19:24:00	34	1222.6	1.2	0.7
42321	21:54:00	26	1334.6	1.6	8.4
42322	00:24:00	49	1452	1.5	3.52		60.5	3227.22	3.575	19.25
42322	02:54:00	140	9021.8	10.3	34.98
42322	05:24:00	24	1214.5	1.3
42322	07:54:00	29	1220.6	1.2
42323	00:27:00	67	1186.7	1.1	6.7		74.2222	2124.31	2.07778	7.38857
42323	02:58:00	97	4646.5	4.6	16.91
42323	05:27:00	36	1144.2	1.2	3.1
42323	07:58:00	38	1266.7	1.2	2.06
42323	10:27:00	68	1201.1	1.3	3.26
42323	12:58:00	161	4920.3	4.9	14.56
42323	16:44:00	46	1079.3	1
42323	19:14:00	71	2583.1	2.6	5.13
42323	21:44:00	84	1090.9	0.8
42324	00:14:00	191	8010.4	8.8	35.65		52	1869.01	1.975	10.36
42324	02:44:00	25	993.9	0.8
42324	05:14:00	29	942.43	1
42324	11:06:00	59	930.89	1
42324	13:36:00	39	925.13	1	1.31
42324	18:36:00	23	1026.9	1.2	2.48
42324	21:06:00	21	1016.2	0.7	2
42324	23:36:00	29	1106.2	1.3
42325	02:06:00	40	4839.2	5.6	18.05		71.4	1785.15	2.1	8.19
42325	04:36:00	19	1039.9	1.3
42325	18:38:00	37	950.3	1.4	4.14
42325	21:08:00	73	971.36	0.8
42325	23:38:00	188	1125	1.4	2.38
42326	02:08:00	758	24970	42.4	88.94		188.5	4505.19	6.6	18.52
42326	04:38:00	131	1026.9	1	1.83
42326	10:07:00	67	1184.4	1.1	5.34
42326	12:37:00	47	1147.8	1.1
42326	15:11:00	85	1291.4	1
42326	17:49:00	242	1290.3	1.4	5.76
42326	20:19:00	94	1409.1	1.4	3.08
42326	22:49:00	84	3721.6	3.4	6.17
42327	01:19:00	349	16041	15.1	52.42		119.778	3850.87	3.43333	14.2617
42327	03:49:00	66	1313.9	1.1	0.79
42327	06:19:00	63	1337.2	1.1
42327	08:49:00	81	1833.4	1.5
42327	11:26:00	76	3595.5	3.2	10.17
42327	13:56:00	184	5071.6	4.1	17.79
42327	17:04:00	143	1142.5	1.2	1.86
42327	19:34:00	53	1165.8	1.2
42327	22:04:00	63	3156.9	2.4	2.54
42328	00:34:00	204	10949	8.2	32.3		89.8	3678.42	2.97	14.612
42328	03:04:00	44	1154.2	1.1
42328	05:34:00	50	1220.5	1.1
42328	08:04:00	76	2656.5	2.1	3.78
42328	10:36:00	208	4646	3.4	11.63
42328	13:06:00	43	1948.3	1.6
42328	16:24:00	33	1147.6	1.3
42328	18:54:00	23	1198.6	1.5
42328	21:24:00	41	2495.3	2.3	1.9
42328	23:54:00	176	9368.2	7.1	23.45
42329	02:24:00	28	1255.7	1.4	1.86		52.1429	2666.2	2.21429	6.9
42329	04:54:00	26	1234.2	1.4
42329	07:24:00	39	2421.2	2	3.25
42329	09:54:00	185	9051.2	6.4	22.76
42329	17:36:00	27	1267.3	1.3	5.65
42329	20:06:00	22	1119.1	1
42329	22:36:00	38	2314.7	2	0.98
42330	01:06:00	199	8897.5	6.7	20.46		58	3001.24	2.575	10.4175
42330	03:36:00	28	1190.7	1.4
42330	06:06:00	23	1216.4	1.1
42330	08:39:00	25	1512.2	1.4	0.46
42330	11:11:00	105	7638.8	6.5	20.67
42330	18:03:00	43	1003.6	1.1	0.08
42330	20:33:00	13	1016.7	1
42330	23:03:00	28	1534	1.4
42331	01:33:00	123	6151.4	4.2	13.63		84	2967.69	2.23333	11.75
42331	04:03:00	14	949.51	1
42331	06:33:00	12	966.75	0.9
42331	09:03:00	26	1558.7	1.2
42331	11:33:00	119	4769.1	3.5	8.87
42331	14:03:00	14	903.81	1
42331	16:33:00	14	1096.8	0.9
42331	19:03:00	232	1236.3	1.5	3.28
42331	21:33:00	202	9076.8	5.9	21.22
42332	00:03:00	87	887.36	1			73	2434.61	1.88889	6.19143
42332	02:33:00	83	917.52	0.7	2.31
42332	05:03:00	116	1212.5	1.3	0.22
42332	07:33:00	160	8467.5	5.5	20.55
42332	13:21:00	34	605.4	0.8
42332	15:51:00	26	1754.8	1.4	5.44
42332	18:21:00	34	1192.6	1.2	0.7
42332	20:51:00	89	6102.3	4.2	14.09
42332	23:21:00	28	771.51	0.9	0.03
42333	01:51:00	40	1177	1.2	2.26		55.1111	1920.88	1.48889	6.8525
42333	04:21:00	59	1626.1	1.4	4.71
42333	06:51:00	109	6198	3.9	13.56
42333	09:21:00	42	798.37	0.7
42333	11:51:00	65	878.88	1
42333	14:21:00	52	844.35	0.9
42333	16:51:00	67	4816.5	3.2	6.88
42333	19:21:00	25	450.27	0.5
42333	21:51:00	37	498.41	0.6
42334	00:21:00	57	925.85	1			50	2002.17	1.56	4.10143
42334	02:51:00	87	5984.2	3.8	12.3
42334	05:21:00	47	559.72	0.6	0.52
42334	07:51:00	32	437.61	0.7	0.32
42334	10:21:00	85	845.24	0.9
42334	12:51:00	86	4567.1	2.9	5.98
42334	15:21:00	22	763.34	1
42334	17:51:00	22	769.4	0.8	0.29
42334	20:21:00	27	858.58	1	1.79
42334	22:51:00	35	4310.7	2.9	7.51
42335	01:21:00	18	629.2	0.8	0.16		24.5	1415.05	1.22	21.4675
42335	03:51:00	18	752.79	0.9
42335	06:21:00	0	34	0.1	70
42335	08:51:00	54	4408.4	2.9	8.2
42335	11:21:00	31	797.28	0.8
42335	13:51:00	27	856.44	0.9
42335	16:46:00	13	683.7	0.9
42335	19:16:00	20	785.72	1
42335	21:46:00	29	892.22	1
42336	00:16:00	45	3395.8	2.7	4.59		24.5	1569.53	1.61	5.04
42336	02:46:00	18	780.86	1
42336	05:16:00	18	763.59	0.9
42336	07:46:00	27	858.69	1.2
42336	10:16:00	43	3363.3	2.5	3.22
42336	12:46:00	16	731.52	0.8
42336	15:16:00	17	825.08	1.3
42336	17:46:00	20	969.19	1.4
42336	20:16:00	27	3107	3	11.78
42336	22:46:00	14	900.24	1.3	0.57
42337	01:16:00	15	996.72	1.5			16.1429	1587.37	1.92857	6.2725
42337	03:46:00	21	1024.1	1.6
42337	06:16:00	25	2992.1	3.1	4.63
42337	14:34:00	16	1054.3	1.5	0.47
42337	17:04:00	11	1059.6	1.4
42337	19:34:00	13	1173.3	1.5	14.38
42337	22:04:00	12	2811.5	2.9	5.61
42338	00:34:00	8	1016.1	1.4			11	1241.84	1.725	2.81
42338	03:04:00	8	1001.6	1.4	0.33
42338	05:34:00	11	1037.7	1.3
42338	08:04:00	11	2614	2.9	6.86
42338	10:34:00	12	1031	1.7
42338	13:04:00	13	1014.9	1.6	0.31
42338	20:39:00	13	1135.3	1.8	1.81
42338	23:09:00	12	1084.1	1.7	4.74
42339	01:39:00	18	1442.9	2.2	4.43		17.4	1703.01	2.3	5.12667
42339	04:09:00	32	4141.9	5.1	9.52
42339	06:39:00	13	1097.5	1.9	1.43
42339	09:09:00	13	938.14	1.1
42339	11:39:00	11	894.62	1.2

## Sheet: 5#-猪粪堆肥
Date	Time	NH3#5	CO2#5	N2O#5	CH4#5		NH3#5	CO2#5	N2O#5	CH4#5		日期	NH3#5	CO2#5	N2O#5	CH4#5
42295	09:29:00	42	20884	49.3	49.77		397	31901	20.28	137.05		2015-10-18	397	31901	20.28	137.05
42295	13:03:00	236	8354.6	3.7	46.37							2015-10-19	1127.8	47706	17.12	157.644
42295	15:33:00	155	4961.2	2.4	22.16							2015-10-20	#DIV/0!	#DIV/0!	#DIV/0!	#DIV/0!
42295	18:31:00	358	61989	22	158.15							2015-10-21	472.5	24790.5	8.8	38.555
42295	23:31:00	1194	63316	24	408.8							2015-10-22	411.8	34063.6	12.38	34.236
42296	02:02:00	1159	47414	17	97.41		1127.8	47706	17.12	157.644		2015-10-23	1021.5	43351.2	16.4	75.0833
42296	04:32:00	1190	56375	21.2	396.9							2015-10-24	908	32814.5	12.5167	61.8283
42296	07:02:00	1188	42742	14.9	82.61							2015-10-25	580.5	33189	12.05	50.315
42296	12:21:00	1033	35188	11.9	83.26							2015-10-26	606.5	35858.5	12.7833	49.0433
42296	14:51:00	1069	56811	20.6	128.04							2015-10-27	0	0	0	0
42297	18:19:00						#DIV/0!	#DIV/0!	#DIV/0!	#DIV/0!		2015-10-28	481	38243.3	13.9	52.1833
42297	20:49:00											2015-10-29	447.444	29056.8	10.6778	46.96
42297	23:19:00											2015-10-30	379.5	31648	11.775	42.44
42298	19:40:00	534	13622	4.8	33.19		472.5	24790.5	8.8	38.555		2015-10-31	358	29994.3	11.6667	48.19
42298	22:10:00	411	35959	12.8	43.92							2015-11-01	327.222	28644.4	11.3778	47.05
42299	00:40:00	481	30995	11.3	31.12		411.8	34063.6	12.38	34.236		2015-11-02	311.556	27818.8	12.0111	49.7589
42299	03:12:00	489	27010	9.9	33.62							2015-11-03	295.556	26857.9	12.2667	52.26
42299	18:10:00	0	0	0	0							2015-11-04	242.5	45888.8	30.775	124.778
42299	20:40:00	519	54375	19.6	44.55							2015-11-05	325.333	37822	30.0444	116.604
42299	23:10:00	570	57938	21.1	61.89							2015-11-06	225.889	15688.1	10.2222	66.1089
42300	01:42:00	781	49460	17.9	63.07		1021.5	43351.2	16.4	75.0833		2015-11-07	133.143	14407.8	10.5714	75.5217
42300	04:12:00	984	29677	10.5	49.53							2015-11-08	1031.7	47663.8	34.21	90.194
42300	06:42:00	799	52902	19.5	87.06							2015-11-09	1236.22	40862	27.0222	62.06
42300	18:51:00	1383	41796	15.3	96.53							2015-11-10	877.444	35758.3	23.8667	44.4967
42300	21:21:00	1140	46030	18.7	86.91							2015-11-11	661.1	36146.8	23.76	37.002
42300	23:51:00	1042	40242	16.5	67.4							2015-11-12	725.75	36307.5	27.825	51.025
42301	02:21:00	931	35000	13.3	57.29		908	32814.5	12.5167	61.8283		2015-11-13	517.444	17620.9	11.3556	29.09
42301	04:51:00	836	26627	9.9	53.41							2015-11-14	256.75	20226	12.4	31.055
42301	07:21:00	842	36248	14.4	77.63							2015-11-15	215	19309.3	10.5	29.38
42301	09:51:00	941	35078	13.6	64.49							2015-11-16	156.75	16966.7	9.575	24.7512
42301	12:21:00	966	34439	13.1	62.4							2015-11-17	59	5310.61	2.78	11.31
42301	14:51:00	932	29495	10.8	55.75							2015-11-18	23.375	1034.85	1.0875	0.12
42302	21:04:00	596	26367	9.4	42.88		580.5	33189	12.05	50.315		2015-11-19	19.3333	913.894	0.9	1.12
42302	23:34:00	565	40011	14.7	57.75							2015-11-20	14.5	878.269	0.95	#DIV/0!
42303	02:04:00	570	38649	14.1	50.53		606.5	35858.5	12.7833	49.0433		2015-11-21	11.7143	872.789	0.942857	1.65
42303	04:34:00	607	33527	11.8	43.63							2015-11-22	11	829.305	0.8875	#DIV/0!
42303	07:04:00	611	26528	9	38.72							2015-11-23	8.11111	783.456	0.877778	#DIV/0!
42303	09:34:00	576	40332	14.7	58.08							2015-11-24	5.55556	463.78	0.588889	0.96
42303	12:04:00	610	40799	14.7	52.28							2015-11-25	5.22222	421.413	0.5	1.12333
42303	14:34:00	665	35316	12.4	51.02							2015-11-26	5	487.468	0.42	0.885714
42303	17:04:00											2015-11-27	27.9	3248.18	2.24	7.195
42305	10:53:00	434	50920	18.3	64.3		481	38243.3	13.9	52.1833		2015-11-28	80.1	9497.77	6.08	7.762
42305	19:24:00	518	28410	10.2	34.58							2015-11-29	75.8571	11394.7	7.38571	12.3157
42305	21:54:00	491	35400	13.2	57.67							2015-11-30	63.75	12224.9	8.925	23.1025
42306	00:24:00	489	32015	12.1	52.12		447.444	29056.8	10.6778	46.96		2015-12-01	71.2	13209.2	9.64	24.936
42306	02:54:00	454	29123	10.5	48.01
42306	05:24:00	465	22646	8.3	41.13
42306	07:54:00	426	32508	12	64.18
42306	10:24:00	496	33951	12.6	46.91
42306	12:54:00	496	29238	10.5	42.81
42306	15:25:00	438	23133	8.5	33.93
42306	17:54:00	371	38159	14	53.04
42306	19:26:00	392	20738	7.6	40.51
42307	11:48:00	458	29768	10.7	40.03		379.5	31648	11.775	42.44
42307	14:18:00	417	35169	13.3	48.35
42307	16:48:00	327	39805	15.2	56.13
42307	22:09:00	316	21850	7.9	25.25
42308	08:09:00	327	19919	7.6	27.96		358	29994.3	11.6667	48.19
42308	10:39:00
42308	13:09:00	447	38867	14.7	72.9
42308	15:39:00	407	31095	11.7	39.42
42308	18:13:00	348	20437	8.1	29.7
42308	20:43:00	325	36763	15	67.27
42308	23:16:00	294	32885	12.9	51.89
42309	01:46:00	295	28046	10.7	38.1		327.222	28644.4	11.3778	47.05
42309	04:16:00	264	19025	7.3	25.2
42309	06:46:00	241	31249	12.9	53.28
42309	09:16:00	317	31860	12.2	52.3
42309	11:46:00	543	35864	13.5	69.97
42309	14:16:00	435	23935	9.2	47.9
42309	18:14:00	307	20807	8.5	25.19
42309	20:46:00	279	35953	14.9	60.68
42309	23:16:00	264	31061	13.2	50.83
42310	01:46:00	274	26888	10.6	41.92		311.556	27818.8	12.0111	49.7589
42310	04:16:00	251	17648	7.2	26.31
42310	06:46:00	233	31096	13	55.9
42310	09:17:00	348	31965	12.9	74.24
42310	12:00:00	388	19629	8.3	33.9
42310	14:30:00	374	36614	16.8	66.6
42310	17:04:00	337	20744	9.3	34.16
42310	19:34:00	302	34511	16.2	62.59
42310	22:04:00	297	31274	13.8	52.21
42311	00:34:00	282	25625	10.2	39.87		295.556	26857.9	12.2667	52.26
42311	03:04:00	273	18419	8.2	30.94
42311	05:34:00	241	30759	14	59.74
42311	08:04:00	282	28890	12.4	54.48
42311	10:34:00	363	26982	11	47.25
42311	15:34:00
42311	16:05:00	355	20047	10	51.03
42311	18:35:00	290	34464	18.3	81.35
42311	21:05:00	283	30565	14.6	58.36
42311	23:35:00	291	25970	11.7	47.32
42312	02:05:00	283	18595	9.1	31.57		242.5	45888.8	30.775	124.778
42312	04:35:00	253	30845	16.2	68.34
42312	07:05:00
42312	20:28:00	206	67274	48.1	208.08
42312	22:58:00	228	66841	49.7	191.12
42313	01:28:00	228	65602	49.5	179.88		325.333	37822	30.0444	116.604
42313	03:58:00	240	63499	48.9	188.51
42313	06:28:00	240	59883	46.8	170.93
42313	08:59:00	448	25802	15.6	61.87
42313	11:29:00	436	30730	27	95.67
42313	16:00:00	300	26535	26.1	98
42313	18:38:00	367	26626	24.6	94.68
42313	21:08:00	352	23095	19.3	83.46
42313	23:38:00	317	18626	12.6	76.44
42314	02:08:00	297	13315	9.6	40.33		225.889	15688.1	10.2222	66.1089
42314	04:38:00	255	20914	0.5	0.33
42314	07:08:00	236	18701	14.9	73.58
42314	09:38:00	221	16466	9.3	165.22
42314	12:10:00	231	11054	7.2	34.44
42314	14:40:00	205	17163	16	117.8
42314	17:24:00	220	11580	7.6	34.79
42314	19:58:00	186	13843	13.3	59.96
42314	22:28:00	182	18157	13.6	68.53
42315	03:28:00	160	11821	6.9	33.52		133.143	14407.8	10.5714	75.5217
42315	05:58:00	153	14807	9.3	165.46
42315	08:28:00	154	18589	12.6	65.9
42315	10:58:00	157	17694	10.3	55.22
42315	13:30:00	160	17375	10.1	51.34
42315	16:22:00	20	909.84	0.6
42315	19:18:00
42315	21:58:00	128	19659	24.2	81.69
42316	00:27:00	103	34478	45.2	114.65		1031.7	47663.8	34.21	90.194
42316	02:57:00	141	47475	39.7	97.42
42316	05:27:00	390	50160	30.2	66.7
42316	08:00:00	914	43499	22.5	67.51
42316	10:32:00	1212	53566	38.1	103.41
42316	13:02:00	1420	57011	41	107.42
42316	15:32:00	1468	49216	31.3	89.16
42316	18:22:00	1652	41293	20.9	75.2
42316	20:52:00	1551	52716	39.8	96.47
42316	23:22:00	1466	47224	33.4	84
42317	01:52:00	1372	43213	25.5	64.79		1236.22	40862	27.0222	62.06
42317	04:22:00	1407	40940	21.2	61.1
42317	06:52:00	1230	47807	38.4	77.67
42317	09:22:00	1320	43515	31.8	72.26
42317	11:52:00	1341	41204	24.6	61.59
42317	14:23:00	1209	40029	21	50.77
42317	18:49:00	1120	34355	17.8	41.94
42317	21:19:00	1040	40185	34.9	68.67
42317	23:49:00	1087	36510	28	59.75
42318	02:19:00	1140	33857	19.6	47.15		877.444	35758.3	23.8667	44.4967
42318	04:49:00	1012	32352	17	39.03
42318	07:19:00	860	39838	34.4	61.99
42318	09:49:00	859	36683	26.6	47.78
42318	12:19:00	898	34110	19.4	37.56
42318	14:49:00	813	33688	18	34.99
42318	17:21:00	827	32876	17.9	31.52
42318	19:51:00	734	41065	34.6	54.64
42318	22:21:00	754	37356	27.3	45.81
42319	00:51:00	827	35184	20.2	33.35		661.1	36146.8	23.76	37.002
42319	03:21:00	721	34671	19.3	30.71
42319	05:51:00	635	41405	34.8	54.53
42319	08:21:00	634	37480	27.1	42.15
42319	10:51:00	713	35018	19.4	31.01
42319	13:21:00	673	34313	18.7	30.07
42319	15:51:00	572	41050	35	51.97
42319	18:21:00	592	36632	26.4	41.09
42319	20:51:00	673	33120	18.2	28.43
42319	23:21:00	571	32595	18.5	26.71
42320	01:51:00	440	38866	32.8	46.69		725.75	36307.5	27.825	51.025
42320	04:21:00	468	34825	25.1	34.82
42320	20:48:00	1001	41343	26.4	57.16
42320	23:18:00	994	30196	27	65.43
42321	01:48:00	852	22672	15.4	41.78		517.444	17620.9	11.3556	29.09
42321	04:18:00	796	18957	10.4	28.94
42321	06:48:00	602	18786	11.1	27.41
42321	09:18:00	526	17157	12.8	34.95
42321	11:48:00	503	16076	10	25.43
42321	14:20:00	462	15839	8.9	20.39
42321	16:52:00	384	15345	8.8	20.59
42321	19:24:00	280	17049	14.1	32.03
42321	21:54:00	252	16707	10.7	30.29
42322	00:24:00	247	18272	10.1	24.93		256.75	20226	12.4	31.055
42322	02:54:00	265	17878	9.9	19.13
42322	05:24:00	266	18173	13.5	27.77
42322	07:54:00	249	26581	16.1	52.39
42323	00:27:00	218	23642	13.2	41.18		215	19309.3	10.5	29.38
42323	02:58:00	219	14558	7.3	13.93
42323	05:27:00	250	8931.2	5.1	9.16
42323	07:58:00	186	22746	14.2	50.61
42323	10:27:00	237	23373	12.4	40.1
42323	12:58:00	255	22826	10.6	28.58
42323	16:44:00	196	8777.8	4.6	4.45
42323	19:14:00	198	25494	15.3	44.73
42323	21:44:00	176	23436	11.8	31.68
42324	00:14:00	190	20926	9.8	30.02		156.75	16966.7	9.575	24.7512
42324	02:44:00	166	7394.2	4	2.68
42324	05:14:00	162	23031	13.9	42.46
42324	11:06:00	162	6713.5	3.6	1.05
42324	13:36:00	181	24416	14.8	42.55
42324	18:36:00	131	7586.1	4.1	4.18
42324	21:06:00	134	25193	15	43.88
42324	23:36:00	128	20474	11.4	31.19
42325	02:06:00	110	17789	8.5	18.29		59	5310.61	2.78	11.31
42325	04:36:00	105	5989	3.1
42325	18:38:00	33	931.14	1.2	4.33
42325	21:08:00	22	902.19	0
42325	23:38:00	25	941.74	1.1
42326	02:08:00	26	926.42	0.6			23.375	1034.85	1.0875	0.12
42326	04:38:00	22	1162.5	1.4
42326	10:07:00	24	1223.5	1.3
42326	12:37:00	17	833.67	1.1
42326	15:11:00	24	910.96	1
42326	17:49:00	29	1296.6	1.3	0.12
42326	20:19:00	22	965.29	1
42326	22:49:00	23	959.88	1
42327	01:19:00	27	982.32	1	1.12		19.3333	913.894	0.9	1.12
42327	03:49:00	20	1091.7	1.1
42327	06:19:00	17	873.88	0.8
42327	08:49:00	19	957.48	0.8
42327	11:26:00	20	912.87	0.9
42327	13:56:00	21	822.6	0.7
42327	17:04:00	19	886.69	0.9
42327	19:34:00	15	853.05	1
42327	22:04:00	16	844.46	0.9
42328	00:34:00	20	879.54	0.8			14.5	878.269	0.95	#DIV/0!
42328	03:04:00	14	837.53	0.8
42328	05:34:00	13	867.33	0.9
42328	08:04:00	15	836.25	0.7
42328	10:36:00	17	872.47	1
42328	13:06:00	13	879.42	0.9
42328	16:24:00	13	917.08	1.1
42328	18:54:00	11	854.94	1.2
42328	21:24:00	13	928.56	1.1
42328	23:54:00	16	909.57	1
42329	02:24:00	10	973.13	1.1			11.7143	872.789	0.942857	1.65
42329	04:54:00	10	886.79	1.1
42329	07:24:00	11	791.54	1.1
42329	09:54:00	14	885.69	0.9
42329	17:36:00	15	863.55	0.9	1.65
42329	20:06:00	10	857.62	0.8
42329	22:36:00	12	851.2	0.7
42330	01:06:00	17	862.17	0.9			11	829.305	0.8875	#DIV/0!
42330	03:36:00	11	911.53	1.2
42330	06:06:00	9	875.27	0.7
42330	08:39:00	10	816.32	0.9
42330	11:11:00	12	798.66	0.9
42330	18:03:00	13	819.34	1
42330	20:33:00	7	793.05	0.7
42330	23:03:00	9	758.1	0.8
42331	01:33:00	12	763.03	0.7			8.11111	783.456	0.877778	#DIV/0!
42331	04:03:00	6	759.14	0.9
42331	06:33:00	5	742.59	0.8
42331	09:03:00	8	806.04	0.8
42331	11:33:00	11	761.89	0.7
42331	14:03:00	5	771.97	1.1
42331	16:33:00	6	769.55	0.9
42331	19:03:00	10	830.18	1.1
42331	21:33:00	10	846.71	0.9
42332	00:03:00	6	408.91	0.4			5.55556	463.78	0.588889	0.96
42332	02:33:00	5	364.02	0.3
42332	05:03:00	7	511.97	0.6
42332	07:33:00	6	449.11	0.5
42332	13:21:00	5	270.57	0.5	0.96
42332	15:51:00	5	555.51	0.8
42332	18:21:00	5	534.57	0.6
42332	20:51:00	6	518.73	0.7
42332	23:21:00	5	560.63	0.9
42333	01:51:00	5	489.99	0.6	0.35		5.22222	421.413	0.5	1.12333
42333	04:21:00	6	488.5	0.9
42333	06:51:00	7	507.91	0.6
42333	09:21:00	5	596.23	0.7
42333	11:51:00	6	597.42	0.6
42333	14:21:00	5	215.15	0.2
42333	16:51:00	4	54.692	0.2
42333	19:21:00	4			1.73
42333	21:51:00	5		0.2	1.29
42334	00:21:00	5		0.1	0.52		5	487.468	0.42	0.885714
42334	02:51:00	5		0.1	1.49
42334	05:21:00	6		0.1	2.09
42334	07:51:00	5		0.1	0.79
42334	10:21:00	6	652.95	0.8
42334	12:51:00	6	553.37	0.8
42334	15:21:00	4	315.79	0.3	0.8
42334	17:51:00	4	361.59	0.3	0.31
42334	20:21:00	5	697.72	1	0.2
42334	22:51:00	4	343.39	0.6
42335	01:21:00	4	400.27	0.5	1.21		27.9	3248.18	2.24	7.195
42335	03:51:00	4	377.64	0.5
42335	06:21:00	6	700.39	1
42335	08:51:00	5	417.75	0.7
42335	11:21:00	5	519.17	0.5
42335	13:51:00	4	444.24	0.5
42335	16:46:00	85	6466.9	4.8	5.64
42335	19:16:00	77	11684	7.2	14.37
42335	21:46:00	85	11128	6.1	7.56
42336	00:16:00	82	8991.4	5.1	6.08		80.1	9497.77	6.08	7.762
42336	02:46:00	85	6829.8	5.3	7.35
42336	05:16:00	71	12331	7.3	10.33
42336	07:46:00	74	11257	6.4	7.57
42336	10:16:00	82	8639.3	4.8	3.88
42336	12:46:00	85	6908.1	5.6	3.9
42336	15:16:00	77	12215	7.6	8.91
42336	17:46:00	80	11374	6.8	7.24
42336	20:16:00	80	9180.8	5.7	16.28
42336	22:46:00	85	7251.3	6.2	6.08
42337	01:16:00	79	12505	7.9	11.57		75.8571	11394.7	7.38571	12.3157
42337	03:46:00	80	11135	7	7.82
42337	06:16:00	75	8785.9	5.8	8.21
42337	14:34:00	82	10420	7.1	13.34
42337	17:04:00	80	13382	9.2	16.13
42337	19:34:00	73	12350	7.8	18.2
42337	22:04:00	62	11185	6.9	10.94
42338	00:34:00	72	11289	8	15.34		63.75	12224.9	8.925	23.1025
42338	03:04:00	62	13135	9.3	18.28
42338	05:34:00	61	11977	7.9	15.43
42338	08:04:00	65	10877	6.7	12.58
42338	10:34:00	71	11084	7.9	39.89
42338	13:04:00	78	14191	10.6	20.99
42338	20:39:00	42	12011	9.7	20.42
42338	23:09:00	59	13235	11.3	41.89
42339	01:39:00	77	13096	1.2	25.18		71.2	13209.2	9.64	24.936
42339	04:09:00	72	11945	8.9	18.02
42339	06:39:00	73	12385	10.4	22.29
42339	09:09:00	74	13811	12	26.54
42339	11:39:00	60	14809	15.7	32.65

## Sheet: 6#30S-1
Date	Time	NH3#6	CO2#6	N2O#6	CH4#6		NH3#6	CO2#6	N2O#6	CH4#6		日期	NH3#6	CO2#6	N2O#6	CH4#6
42295	09:29:00	34	71109	312.7	444.7		66	29079	79.88	121.56		2015-10-18	66	29079	79.88	121.56
42295	13:03:00	28	6649.4	23.3	31.79							2015-10-19	87.6	26531.2	19.4	41.42
42295	15:33:00	52	8616.6	15.1	26.65							2015-10-20	26	8505.03	3.6	9.99333
42295	18:31:00	145	35010	32	69.1							2015-10-21	27.5	4274.9	2	17.065
42295	23:31:00	71	24010	16.3	35.56							2015-10-22	36	9409.48	3.7	18.946
42296	02:02:00	81	35007	35.2	55.53		87.6	26531.2	19.4	41.42		2015-10-23	48.5	16624.8	6.13333	31.3017
42296	04:32:00	90	32899	17.6	43.65							2015-10-24	44.3333	14755.7	5.63333	25.4083
42296	07:02:00	85	36196	28.4	49.7							2015-10-25	34	17611.5	6.35	33.66
42296	12:21:00	113	11681	7.6	23.52							2015-10-26	36.3333	15428.7	5.73333	25.1433
42296	14:51:00	69	16873	8.2	34.7							2015-10-27	0	0	0	0
42297	18:19:00	22	8571.9	3.5	9.3		26	8505.03	3.6	9.99333		2015-10-28	38.3333	11558.1	4.8	14.53
42297	20:49:00	33	9284.7	3.8	13.49							2015-10-29	37.1111	10586.2	4.61111	13.3167
42297	23:19:00	23	7658.5	3.5	7.19							2015-10-30	30.5	10044.3	4.85	14.3925
42298	19:40:00	27	4110.7	2.1	16.47		27.5	4274.9	2	17.065		2015-10-31	27.4286	8437.31	3.9	11.3557
42298	22:10:00	28	4439.1	1.9	17.66							2015-11-01	25.375	6875.3	3.425	11.27
42299	00:40:00	28	4431	2.3	16.67		36	9409.48	3.7	18.946		2015-11-02	24.8889	7205.74	3.62222	16.7411
42299	03:12:00	32	4499.4	2.1	12.01							2015-11-03	25.3333	6766.79	3.4	17.2967
42299	18:10:00	36	12034	4.5	19.62							2015-11-04	24.25	19048.4	11.475	31.99
42299	20:40:00	40	14127	5.2	30.44							2015-11-05	28.3333	19076.6	10.2667	22.8544
42299	23:10:00	44	11956	4.4	15.99							2015-11-06	16.3333	5638.2	3.52222	15.6167
42300	01:42:00	51	11879	4.4	19.82		48.5	16624.8	6.13333	31.3017		2015-11-07	11.625	3949.62	2.7375	10.55
42300	04:12:00	48	11913	4.5	22.52							2015-11-08	26.8	5620.84	3.62	9.618
42300	06:42:00	49	14635	5.4	34.12							2015-11-09	55.6667	7321.36	4.45556	12.9467
42300	18:51:00	55	23105	8.2	48.41							2015-11-10	44.6667	6964.84	4.67778	12.7367
42300	21:21:00	46	21316	7.7	37.5							2015-11-11	33.5	5906	4.57	13.972
42300	23:51:00	42	16901	6.6	25.44							2015-11-12	28.5	6370.15	5.9	16.4
42301	02:21:00	41	18694	7.3	28.96		44.3333	14755.7	5.63333	25.4083		2015-11-13	24.7778	5086.17	4.66667	34.0067
42301	04:51:00	36	15769	5.8	24.08							2015-11-14	21.25	5173.1	5.15	13.99
42301	07:21:00	38	16209	6	38.87							2015-11-15	19.8889	4822.26	4.66667	10.1556
42301	09:51:00	55	11646	4.6	17.98							2015-11-16	18.75	7447.49	7.4625	20.7025
42301	12:21:00	53	11525	4.5	16.61							2015-11-17	13.6	8453.42	16.88	26.092
42301	14:51:00	43	14691	5.6	25.95							2015-11-18	14.25	14838.8	19.175	33.6962
42302	21:04:00	35	13753	4.9	27.47		34	17611.5	6.35	33.66		2015-11-19	13.5556	9716.42	9.6	26.9037
42302	23:34:00	33	21470	7.8	39.85							2015-11-20	10.7	7605.01	5.63	14.259
42303	02:04:00	33	15715	6.2	22.07		36.3333	15428.7	5.73333	25.1433		2015-11-21	8.85714	8585.33	6.15714	15.2286
42303	04:34:00	34	16291	6.1	23.02							2015-11-22	8.625	6675.89	5.175	12.6562
42303	07:04:00	33	15428	5.7	23.31							2015-11-23	6.22222	3802.4	2.67778	5.78714
42303	09:34:00	35	19100	6.7	34.48							2015-11-24	5	2271.58	1.71111	4.4975
42303	12:04:00	38	14927	5.6	25.74							2015-11-25	5	1857.55	1.38889	4.38
42303	14:34:00	45	11111	4.1	22.24							2015-11-26	5.2	1679.16	1.35	3.85556
42303	17:04:00											2015-11-27	6.4	2289.84	1.79	2.84778
42305	10:53:00	50	9076.3	4.3	4.33		38.3333	11558.1	4.8	14.53		2015-11-28	8.1	2495.31	2.12	3.58714
42305	19:24:00	33	11879	4.8	18.39							2015-11-29	8	2797.41	2.62857	3.81714
42305	21:54:00	32	13719	5.3	20.87							2015-11-30	8.125	2943.32	2.9375	8.3225
42306	00:24:00	30	10290	4.7	14.75		37.1111	10586.2	4.61111	13.3167		2015-12-01	8.8	3105.26	3.44	5.408
42306	02:54:00	33	9195.6	4.1	12.11
42306	05:24:00	27	8620.7	3.7	10.51
42306	07:54:00	30	10211	4.3	15.12
42306	10:24:00	64	7100	3.6	4.31
42306	12:54:00	52	8758.7	4.6	5.59
42306	15:25:00	33	12765	5.4	8.64
42306	17:54:00	32	16676	6.3	23.75
42306	19:26:00	33	11659	4.8	25.07
42307	11:48:00	44	9477.3	4	10.84		30.5	10044.3	4.85	14.3925
42307	14:18:00	36	12356	6.9	13.79
42307	16:48:00	24	13367	6	21.75
42307	22:09:00	18	4976.8	2.5	11.19
42308	08:09:00	22	6193.8	2.8	7.81		27.4286	8437.31	3.9	11.3557
42308	10:39:00	36	8519.6	3.7	8.39
42308	13:09:00	35	8796.2	4.5	12.18
42308	15:39:00	30	8725.1	3.9	6.01
42308	18:13:00	23	8045.7	3.8	15.7
42308	20:43:00	25	9597.4	4.4	17.51
42308	23:16:00	21	9183.4	4.2	11.89
42309	01:46:00	24	5918.5	3	5.59		25.375	6875.3	3.425	11.27
42309	04:16:00	20	3377.4	2.1	3.7
42309	06:46:00	21	7651.2	3.5	10.81
42309	09:16:00	27	7242.3	3.8	12.36
42309	11:46:00	39	2669.4	1.9	11.89
42309	14:16:00	26	6438.2	3.3	11.84
42309	18:14:00	24	12055	5.2	20.42
42309	20:46:00
42309	23:16:00	22	9650.4	4.6	13.55
42310	01:46:00	24	7941.2	3.9	11.72		24.8889	7205.74	3.62222	16.7411
42310	04:16:00	21	8072.9	3.6	13.68
42310	06:46:00	22	8524.8	4.1	27.75
42310	09:17:00	31	3986.3	2.5	6.79
42310	12:00:00	33	5787.6	2.7	9.34
42310	14:30:00	22	7574.3	3.4	16.5
42310	17:04:00	24	7420.7	3.9	29.24
42310	19:34:00	22	8070.7	4.4	22.02
42310	22:04:00	25	7473.2	4.1	13.63
42311	00:34:00	23	6753.1	3.2	9.61		25.3333	6766.79	3.4	17.2967
42311	03:04:00	19	6429.6	3	13.33
42311	05:34:00	20	6707.9	3.5	14.89
42311	08:04:00	24	6344.8	3.3	10.08
42311	10:34:00	34	5421.3	2.9	14.42
42311	15:34:00
42311	16:05:00	32	7344.6	3.6	41.88
42311	18:35:00	28	8074.5	4	24.26
42311	21:05:00	25	7191.1	3.6	11.42
42311	23:35:00	23	6634.2	3.5	15.78
42312	02:05:00	20	6237.8	3.1	11.44		24.25	19048.4	11.475	31.99
42312	04:35:00	19	6645.7	3.4	16.05
42312	07:05:00
42312	20:28:00	34	27309	17.2	55.6
42312	22:58:00	24	36001	22.2	44.87
42313	01:28:00	23	40655	23.5	35.19		28.3333	19076.6	10.2667	22.8544
42313	03:58:00	22	41688	22.6	44.17
42313	06:28:00	22	37722	19.4	20.26
42313	08:59:00	21	10405	5.1	15.27
42313	11:29:00	21	9142.6	4.8	17.47
42313	16:00:00	84	9463.7	4.6	25.1
42313	18:38:00	20	9091.9	5.1	24.73
42313	21:08:00	22	7073.9	3.9	12.35
42313	23:38:00	20	6447.1	3.4	11.15
42314	02:08:00	17	6191.2	3.5	13.81		16.3333	5638.2	3.52222	15.6167
42314	04:38:00	17	7206.9	4.4	21.34
42314	07:08:00	17	5611.9	3.3	11.57
42314	09:38:00	17	5468.5	3.3	12.71
42314	12:10:00	16	5233.4	3.2	13.44
42314	14:40:00	16	6257.3	3.5	18.78
42314	17:24:00	17	3651.3	2.4	7
42314	19:58:00	15	4840.3	2.9	12.11
42314	22:28:00	15	6283	5.2	29.79
42315	03:28:00	11	2925.9	2	4.97		11.625	3949.62	2.7375	10.55
42315	05:58:00	14	4612.4	2.8	13.06
42315	08:28:00	14	6133.5	4.9	25.06
42315	10:58:00	14	3061.3	1.8	3.66
42315	13:30:00	13	2002	1.3
42315	16:22:00	8	4720	3.7	12.78
42315	19:18:00	7	4917.9	3.1	9.31
42315	21:58:00	12	3224	2.3	5.01
42316	00:27:00	12	6608.7	4.6	13.32		26.8	5620.84	3.62	9.618
42316	02:57:00	14	3365.7	2.2	3.4
42316	05:27:00	19	3090.2	2	3.5
42316	08:00:00	24	2693.8	1.9	0.19
42316	10:32:00	26	5722.8	3.3	8.64
42316	13:02:00	35	11676	8.6	30.91
42316	15:32:00	34	2780.8	1.9	1.55
42316	18:22:00	37	5376.9	3.2	8.7
42316	20:52:00	33	10060	5.6	20.12
42316	23:22:00	34	4833.5	2.9	5.85
42317	01:52:00	35	2884.3	2	1.87		55.6667	7321.36	4.45556	12.9467
42317	04:22:00	34	8321.7	4.9	14.27
42317	06:52:00	32	10473	6.2	19.18
42317	09:22:00	66	5657.9	3.3	10.02
42317	11:52:00	82	6760.2	4	14.15
42317	14:23:00	64	8382.5	4.9	15.24
42317	18:49:00	93	8350.3	5.2	16.22
42317	21:19:00	47	10054	6.4	19.04
42317	23:49:00	48	5008.3	3.2	6.53
42318	02:19:00	48	6239.7	3.8	11.3		44.6667	6964.84	4.67778	12.7367
42318	04:49:00	44	7395.7	4.6	13.31
42318	07:19:00	49	9537.9	6.5	18.57
42318	09:49:00	49	3558.9	2.5	3.59
42318	12:19:00	49	7419	5	13.42
42318	14:49:00	55	6972.3	4.5	12.67
42318	17:21:00	36	6263.9	4.3	10.21
42318	19:51:00	38	9065.8	6.5	21.42
42318	22:21:00	34	6230.4	4.4	10.14
42319	00:51:00	41	4971.8	3.7	8.44		33.5	5906	4.57	13.972
42319	03:21:00	36	6688.2	5	15.44
42319	05:51:00	35	9072.1	7.2	20.65
42319	08:21:00	37	5756.7	4.3	19.28
42319	10:51:00	46	4014.9	3.1	9.31
42319	13:21:00	41	7738.1	5.7	22.84
42319	15:51:00	24	6873.3	5.4	19.61
42319	18:21:00	25	4454.5	3.6	6.81
42319	20:51:00	27	4443	3.6	7.4
42319	23:21:00	23	5047.4	4.1	9.94
42320	01:51:00	22	6559.5	6	15.7		28.5	6370.15	5.9	16.4
42320	04:21:00	22	4392.7	3.8	8.67
42320	20:48:00	39	6682.4	6	21.95
42320	23:18:00	31	7846	7.8	19.28
42321	01:48:00	28	4675.9	4.1	5.62		24.7778	5086.17	4.66667	34.0067
42321	04:18:00	27	5062	4.2	7.31
42321	06:48:00	22	6099.7	5.2	12.45
42321	09:18:00	22	7403.8	6.3	15.53
42321	11:48:00	31	3173.5	2.8	3.37
42321	14:20:00	30	2452.5	2.3	0.19
42321	16:52:00	25	4663	3.6	221
42321	19:24:00	20	5328.8	4.7	12.39
42321	21:54:00	18	6916.3	8.8	28.2
42322	00:24:00	19	3805.1	3.3	8.63		21.25	5173.1	5.15	13.99
42322	02:54:00	21	4598.5	4.1	10.51
42322	05:24:00	23	5634.3	5	12.67
42322	07:54:00	22	6654.5	8.2	24.15
42323	00:27:00	20	2307.1	2.1	2.19		19.8889	4822.26	4.66667	10.1556
42323	02:58:00	19	3628.4	3.3	9.66
42323	05:27:00	19	3218.3	2.8	6.47
42323	07:58:00	17	5577.2	5.6	14.6
42323	10:27:00	22	1695.1	1.9	3.72
42323	12:58:00	24	4327.3	4.2	5.5
42323	16:44:00	19	7190.8	6.6	15.28
42323	19:14:00	21	8559.1	9.2	20.74
42323	21:44:00	18	6897	6.3	13.24
42324	00:14:00	18	6958.5	6.3	19.32		18.75	7447.49	7.4625	20.7025
42324	02:44:00	16	6906.4	6.4	16.39
42324	05:14:00	17	7789.8	8.4	23.56
42324	11:06:00	25	6759.7	6.8	15.7
42324	13:36:00	21	8259.5	9.1	26.67
42324	18:36:00	19	7954.7	7.2	21.91
42324	21:06:00	19	8368.2	9	26.64
42324	23:36:00	15	6583.1	6.5	15.43
42325	02:06:00	13	5896.9	5.8	19.76		13.6	8453.42	16.88	26.092
42325	04:36:00	13	5715.3	5.6	15.41
42325	18:38:00	16	8622.9	20.9	30.27
42325	21:08:00	12	11683	31.5	41.54
42325	23:38:00	14	10349	20.6	23.48
42326	02:08:00	14	7101.8	12.2	11.31		14.25	14838.8	19.175	33.6962
42326	04:38:00	11	13038	21.3	30.59
42326	10:07:00	15	14665	16.5	28.6
42326	12:37:00	13	20171	25	43.76
42326	15:11:00	14	20262	35.9	69.7
42326	17:49:00	16	15349	14.3	26.62
42326	20:19:00	15	18753	20	44.88
42326	22:49:00	16	9370.2	8.2	14.11
42327	01:19:00	16	12303	10.5	25.87		13.5556	9716.42	9.6	26.9037
42327	03:49:00	15	14199	12.1	28.28
42327	06:19:00	15	16251	16.3	44.21
42327	08:49:00	13	15219	23.3	64.2
42327	11:26:00	15	9530.2	8	19.32
42327	13:56:00	15	5118.9	4.2	7.35
42327	17:04:00	12	2360.2	1.9	0.46
42327	19:34:00	11	10523	8.5	25.54
42327	22:04:00	10	1943.5	1.6
42328	00:34:00	12	7467.3	5.7	14.56		10.7	7605.01	5.63	14.259
42328	03:04:00	11	7403.7	5.3	14.31
42328	05:34:00	11	10025	7.8	25.17
42328	08:04:00	11	6213.1	4.4	9.05
42328	10:36:00	11	4907.4	3.8	7.44
42328	13:06:00	10	6577.6	4.8	10
42328	16:24:00	10	7744.9	5.5	14.57
42328	18:54:00	10	10787	8.3	23.99
42328	21:24:00	10	6889	5	9.79
42328	23:54:00	11	8035.1	5.7	13.71
42329	02:24:00	8	8865.6	6.1	16.44		8.85714	8585.33	6.15714	15.2286
42329	04:54:00	9	10979	8	23.42
42329	07:24:00	9	7625.1	5.6	12.03
42329	09:54:00	10	6507.4	4.5	9.67
42329	17:36:00	8	7952.1	5.8	14.13
42329	20:06:00	9	11068	8.1	21.57
42329	22:36:00	9	7100.1	5	9.34
42330	01:06:00	12	7488.5	5.3	11.74		8.625	6675.89	5.175	12.6562
42330	03:36:00	9	8508.3	5.9	14.31
42330	06:06:00	8	9351.4	6.6	18.84
42330	08:39:00	8	9460.8	10.2	28.46
42330	11:11:00	9	2801	2.3	1.11
42330	18:03:00	8	4866.6	3.4	11.77
42330	20:33:00	7	6885.9	4.8	11.77
42330	23:03:00	8	4044.6	2.9	3.25
42331	01:33:00	9	4241.8	2.9	4.32		6.22222	3802.4	2.67778	5.78714
42331	04:03:00	6	5171.7	3.3	7.15
42331	06:33:00	5	6312.2	4.3	10.64
42331	09:03:00	6	2921.2	2.3	0.43
42331	11:33:00	8	2370.1	1.9
42331	14:03:00	5	2519.2	1.8
42331	16:33:00	5	4998.7	3.5	9.24
42331	19:03:00	6	2840.5	2	4.21
42331	21:33:00	6	2846.2	2.1	4.52
42332	00:03:00	5	2572.9	1.8	3.65		5	2271.58	1.71111	4.4975
42332	02:33:00	5	4159.6	3	9.78
42332	05:03:00	5	1671.3	1.4	1.94
42332	07:33:00	6	1884.2	1.5	1.92
42332	13:21:00	6	2312.1	1.7	4.91
42332	15:51:00	5	3669.9	2.4	7.96
42332	18:21:00	4	995.91	0.9
42332	20:51:00	4	1109.3	1	0.44
42332	23:21:00	5	2069	1.7	5.38
42333	01:51:00	4	3195.6	2.3	7.35		5	1857.55	1.38889	4.38
42333	04:21:00	5	906.49	0.9	0.78
42333	06:51:00	5	1735.1	1.3	3.41
42333	09:21:00	4	1648.4	1.2	2.82
42333	11:51:00	6	3530.7	2.3	6.29
42333	14:21:00	5	862.4	0.9
42333	16:51:00	5	718.13	0.7
42333	19:21:00	5	1257.3	1	2.14
42333	21:51:00	6	2863.8	1.9	7.87
42334	00:21:00	6	723.13	0.7	1.04		5.2	1679.16	1.35	3.85556
42334	02:51:00	5	1371	1	4.67
42334	05:21:00	5	1276	1	4.89
42334	07:51:00	6	2676.9	1.9	6.38
42334	10:21:00	6	871.64	1.2
42334	12:51:00	5	1026	1.2	0.78
42334	15:21:00	5	1982.9	1.6	2.62
42334	17:51:00	5	3578.6	2.3	7.92
42334	20:21:00	5	1794.2	1.3	4.97
42334	22:51:00	4	1491.2	1.3	1.43
42335	01:21:00	5	1978.9	1.5	3.17		6.4	2289.84	1.79	2.84778
42335	03:51:00	6	3297.1	2.1	5.53
42335	06:21:00	5	1463.2	1.2	1.24
42335	08:51:00	5	1133.1	1.2
42335	11:21:00	6	2119.6	1.8	1.28
42335	13:51:00	6	3907.2	2.7	4.83
42335	16:46:00	8	2295.6	2.1	2.85
42335	19:16:00	10	3699.2	2.6	4.53
42335	21:46:00	9	1513.3	1.4	0.77
42336	00:16:00	9	1929.7	1.7	1.24		8.1	2495.31	2.12	3.58714
42336	02:46:00	9	2487.3	2	0.89
42336	05:16:00	9	3735.8	2.8	5.99
42336	07:46:00	8	1597.9	1.8
42336	10:16:00	8	1623.2	1.5
42336	12:46:00	8	2148.7	1.9
42336	15:16:00	8	3804.9	2.8	2.4
42336	17:46:00	7	2549.3	2.2	0.2
42336	20:16:00	7	2611.9	2.3	10.78
42336	22:46:00	8	2464.4	2.2	3.61
42337	01:16:00	9	2870.8	2.7	2.52		8	2797.41	2.62857	3.81714
42337	03:46:00	8	2398.9	2.6	0.86
42337	06:16:00	6	2350.3	2.2	4.35
42337	14:34:00	10	3231.2	2.6	3.24
42337	17:04:00	8	3363.6	3.3	5.2
42337	19:34:00	8	2717.4	2.4	7.64
42337	22:04:00	7	2649.7	2.6	2.91
42338	00:34:00	7	2504.3	2.3	3.51		8.125	2943.32	2.9375	8.3225
42338	03:04:00	8	2912.9	2.8	5.62
42338	05:34:00	7	2392.7	2.2	1.81
42338	08:04:00	8	2502.8	2.3	11.3
42338	10:34:00	9	2978.9	2.9	27.94
42338	13:04:00	9	3684	3.8	3.68
42338	20:39:00	8	3070.7	3.2	3.86
42338	23:09:00	9	3500.3	4	8.86
42339	01:39:00	9	3191.9	3.6	9.37		8.8	3105.26	3.44	5.408
42339	04:09:00	9	3137.4	3.7	4.41
42339	06:39:00	9	3186.8	3.8	4.92
42339	09:09:00	9	3687.8	3.9	6.55
42339	11:39:00	8	2322.4	2.2	1.79

## Sheet: 7#30S-2
Date	Time	NH3#7	CO2#7	N2O#7	CH4#7		NH3#7	CO2#7	N2O#7	CH4#7		日期	NH3#7	CO2#7	N2O#7	CH4#7
42295	09:29:00	35	55774	362.2	482.63		51.2	94723.8	246.06	336.514		2015-10-18	51.2	94723.8	246.06	336.514
42295	13:03:00	37	92896	311.9	392.06							2015-10-19	66.4	106472	85.12	135.598
42295	15:33:00	37	107800	202.8	286.33							2015-10-20	32	54082	20.5333	36.3467
42295	18:31:00	96	148790	259.6	398.64							2015-10-21	29.5	20580	7.75	31.39
42295	23:31:00	51	68359	93.8	122.91							2015-10-22	30.2	23759	8.74	30.34
42296	02:02:00	49	112240	89.2	184.06		66.4	106472	85.12	135.598		2015-10-23	32.8333	37260.2	13.8833	32.6283
42296	04:32:00	49	138660	152.5	200.83							2015-10-24	35.6667	32925	12.4	15.5467
42296	07:02:00	49	96776	52.3	116.73							2015-10-25	24	22861.5	8.85	27.67
42296	12:21:00	113	75946	55.4	83.44							2015-10-26	25.6667	30376.8	11.2333	32.5
42296	14:51:00	72	108740	76.2	92.93							2015-10-27	0	0	0	0
42297	18:19:00	31	42012	14.9	28.86		32	54082	20.5333	36.3467		2015-10-28	31.3333	13591.3	5.8	9.48
42297	20:49:00	33	49098	17.4	33.12							2015-10-29	25.125	14757.7	6.15	14.2471
42297	23:19:00	32	71136	29.3	47.06							2015-10-30	23.5	17106.2	6.925	6.8975
42298	19:40:00	30	16732	6.3	22.78		29.5	20580	7.75	31.39		2015-10-31	25.2857	33197.9	13.5571	25.8286
42298	22:10:00	29	24428	9.2	40							2015-11-01	22.3333	40350.1	16.4667	30.3567
42299	00:40:00	30	23860	9.2	28.17		30.2	23759	8.74	30.34		2015-11-02	22.4444	28045.1	11.5111	31.9211
42299	03:12:00	30	32131	12.2	31.76							2015-11-03	22.2222	27795.7	12.0111	44.07
42299	18:10:00	28	18963	7.2	25.8							2015-11-04	20	39693.5	18.725	34.5425
42299	20:40:00	30	17376	6.1	23.34							2015-11-05	17	32514.2	15.2778	28.8122
42299	23:10:00	33	26465	9	42.63							2015-11-06	11.5556	13452.4	7.37778	28.6256
42300	01:42:00	34	14614	5.7	18.64		32.8333	37260.2	13.8833	32.6283		2015-11-07	9.625	10859.1	7.1875	29.9225
42300	04:12:00	34	16792	6.6	22.62							2015-11-08	16.4	15926.4	9.6	28.557
42300	06:42:00	34	15712	6.3	29.55							2015-11-09	27.7778	18093.1	11.2556	29.99
42300	18:51:00	33	53743	19.5	42.72							2015-11-10	24	18873.6	13.3556	35.5833
42300	21:21:00	32	62625	22.6	44.87							2015-11-11	20.3	17692.5	14.27	39.036
42300	23:51:00	30	60075	22.6	37.37							2015-11-12	18	21942	19.75	53.58
42301	02:21:00	28	45159	17.1	23.19		35.6667	32925	12.4	15.5467		2015-11-13	16.6667	17262.2	15.8556	39.1644
42301	04:51:00	25	26596	9.9	9.38							2015-11-14	14.5	17634	15.3	41.7075
42301	07:21:00	27	29481	11.2	20.72							2015-11-15	13.7778	10738.1	10.3444	26.1456
42301	09:51:00	54	31136	11.5	14.59							2015-11-16	13	9825.94	9.45	24.5137
42301	12:21:00	44	21851	8.1	9.06							2015-11-17	10.4	15989	33.36	45.388
42301	14:51:00	36	43327	16.6	16.34							2015-11-18	12.25	21652.6	26.85	49.4787
42302	21:04:00	24	20920	8.1	26.2		24	22861.5	8.85	27.67		2015-11-19	11.3333	18803.9	16.6111	48.4811
42302	23:34:00	24	24803	9.6	29.14							2015-11-20	9.3	14773.7	10.61	33.503
42303	02:04:00	25	54075	19.6	61.5		25.6667	30376.8	11.2333	32.5		2015-11-21	8.14286	14076	10.1571	28.5771
42303	04:34:00	23	28097	10.2	25.18							2015-11-22	7.625	11758.6	7.875	21.0237
42303	07:04:00	23	26717	9.7	26.55							2015-11-23	5.88889	8717.9	5.56667	13.9611
42303	09:34:00	24	17964	6.8	24.48							2015-11-24	5.44444	6866.28	4.38889	12.3975
42303	12:04:00	29	43896	16.2	43.71							2015-11-25	5.11111	3373.61	2.18889	7.04333
42303	14:34:00	30	11512	4.9	13.58							2015-11-26	5	3194.62	2.14	3.85
42303	17:04:00											2015-11-27	4.9	3113.9	2.19	3.468
42305	10:53:00	49	13072	6.2	0.22		31.3333	13591.3	5.8	9.48		2015-11-28	5.3	4204.67	3.13	5.2475
42305	19:24:00	24	13056	5.4	10.57							2015-11-29	5.57143	4273.49	3.57143	4.99429
42305	21:54:00	21	14646	5.8	17.65							2015-11-30	5.375	3648.84	3.475	8.835
42306	00:24:00	23	22378	8.5	29.08		25.125	14757.7	6.15	14.2471		2015-12-01	5.6	3432.58	3.7	11.6275
42306	02:54:00	21	10792	4.7	7.65
42306	05:24:00	19	12513	5.1	9.58
42306	07:54:00	23	7928.6	3.7	4.24
42306	10:24:00	37	24021	9.1	20.95
42306	12:54:00	31	4753.6	3.1
42306	15:25:00	23	11561	5.2	3.88
42306	17:54:00
42306	19:26:00	24	24114	9.8	24.35
42307	11:48:00	30	12908	5.4	4.2		23.5	17106.2	6.925	6.8975
42307	14:18:00	26	10575	5.2	5.37
42307	16:48:00	21	34385	12.5	14.66
42307	22:09:00	17	10557	4.6	3.36
42308	08:09:00	19	6238.5	2.9	4.61		25.2857	33197.9	13.5571	25.8286
42308	10:39:00	37	13747	5.8	10.54
42308	13:09:00	31	32946	14.4	27.84
42308	15:39:00	25	35217	15.3	24.47
42308	18:13:00	21	42532	16.7	35.59
42308	20:43:00	22	43237	17.1	33.33
42308	23:16:00	22	58468	22.7	44.42
42309	01:46:00	19	39423	15.5	27.21		22.3333	40350.1	16.4667	30.3567
42309	04:16:00	15	22076	8.7	13.78
42309	06:46:00	17	29846	12	25.94
42309	09:16:00	24	37539	14.5	37.76
42309	11:46:00	33	14742	6.8	7.18
42309	14:16:00	28	32622	14.2	25.86
42309	18:14:00	22	58593	24.5	48.02
42309	20:46:00	21	56978	22.9	37.39
42309	23:16:00	22	71332	29.1	50.07
42310	01:46:00	19	34874	13.9	18.77		22.4444	28045.1	11.5111	31.9211
42310	04:16:00	17	34126	13.6	24.7
42310	06:46:00	17	25806	10.5	19.47
42310	09:17:00	27	21550	8.9	17.2
42310	12:00:00	34	16058	6.7	16.31
42310	14:30:00	27	25972	10.2	36.43
42310	17:04:00	22	27768	12	42.55
42310	19:34:00	19	28323	11.9	42.61
42310	22:04:00	20	37929	15.9	69.25
42311	00:34:00	16	23737	9.9	29.05		22.2222	27795.7	12.0111	44.07
42311	03:04:00	15	20009	8.7	27.79
42311	05:34:00	17	25072	10.4	42.69
42311	08:04:00	21	34911	14.6	70.89
42311	10:34:00	41	14948	6.5	19.94
42311	15:34:00
42311	16:05:00	26	30146	13.9	54.31
42311	18:35:00	23	31945	13.7	48.11
42311	21:05:00	22	41886	18.4	67.42
42311	23:35:00	19	27507	12	36.43
42312	02:05:00	17	26459	11.5	36.99		20	39693.5	18.725	34.5425
42312	04:35:00	16	27046	11.8	41.88
42312	07:05:00
42312	20:28:00	24	47311	23.4	30.32
42312	22:58:00	23	57958	28.2	28.98
42313	01:28:00	19	63406	30.6	17.9		17	32514.2	15.2778	28.8122
42313	03:58:00	18	50706	22.7	16.94
42313	06:28:00	16	35185	14.9	4.21
42313	08:59:00	18	26450	10.9	21.53
42313	11:29:00	17	24245	11	25.12
42313	16:00:00	21	24046	12.1	41.57
42313	18:38:00	15	21555	10.5	40.08
42313	21:08:00	16	31647	17	70.86
42313	23:38:00	13	15388	7.8	21.1
42314	02:08:00	12	15161	8	24.87		11.5556	13452.4	7.37778	28.6256
42314	04:38:00	11	16009	8.2	31.77
42314	07:08:00	13	23803	13.3	63.34
42314	09:38:00	11	14002	7.4	22.01
42314	12:10:00	12	9817	5.2	16.17
42314	14:40:00	10	10490	5.9	23.79
42314	17:24:00	12	8375.5	5	14.4
42314	19:58:00	11	7929.1	4.5	17.58
42314	22:28:00	12	15485	8.9	43.7
42315	03:28:00	10	5845.5	3.4	11.6		9.625	10859.1	7.1875	29.9225
42315	05:58:00	10	8165.9	5.1	19.87
42315	08:28:00	10	13853	8.4	40.65
42315	10:58:00	11	14459	8.7	43.11
42315	13:30:00	12	17122	11.8	58.78
42315	16:22:00	8	8670.5	7	22.61
42315	19:18:00	7	10378	7.6	25.13
42315	21:58:00	9	8378.6	5.5	17.63
42316	00:27:00	9	11654	7.4	24.64		16.4	15926.4	9.6	28.557
42316	02:57:00	11	18954	13	46.51
42316	05:27:00	12	9776.7	5.8	15.04
42316	08:00:00	15	8724.9	5.1	11.28
42316	10:32:00	16	8748.6	5.3	14.02
42316	13:02:00	20	14191	8.5	23.55
42316	15:32:00	21	25284	14.4	41.17
42316	18:22:00	20	14839	8.6	23.08
42316	20:52:00	19	18248	10.4	32
42316	23:22:00	21	28844	17.5	54.28
42317	01:52:00	20	11459	6.5	11.68		27.7778	18093.1	11.2556	29.99
42317	04:22:00	20	17616	10.1	25.44
42317	06:52:00	19	16907	9.9	25
42317	09:22:00	34	29276	18.4	54.36
42317	11:52:00	41	8372.2	5	11.16
42317	14:23:00	31	10308	6.5	16.75
42317	18:49:00	33	19122	11.9	31.46
42317	21:19:00	25	20514	13	33.02
42317	23:49:00	27	29264	20	61.04
42318	02:19:00	25	16499	10.4	25.39		24	18873.6	13.3556	35.5833
42318	04:49:00	23	17621	11.1	29.31
42318	07:19:00	25	13543	9.1	22.04
42318	09:49:00	25	27424	20.6	60.17
42318	12:19:00	26	14063	9.3	22.37
42318	14:49:00	27	16793	11.6	29.4
42318	17:21:00	22	16972	12.1	30.69
42318	19:51:00	22	19100	13.9	36.14
42318	22:21:00	21	27847	22.1	64.74
42319	00:51:00	23	15856	11.1	27.16		20.3	17692.5	14.27	39.036
42319	03:21:00	22	15923	11.8	30.13
42319	05:51:00	20	17313	13.6	36.9
42319	08:21:00	22	27175	23.2	73.82
42319	10:51:00	24	11148	8.6	22.73
42319	13:21:00	23	13689	10.9	28.89
42319	15:51:00	17	16848	13.7	40.05
42319	18:21:00	18	27073	24.3	69.62
42319	20:51:00	18	15351	11.6	27.45
42319	23:21:00	16	16549	13.9	33.61
42320	01:51:00	15	18046	15.5	42.23		18	21942	19.75	53.58
42320	04:21:00	17	26786	25.6	74.38
42320	20:48:00	22	23195	19.4	53
42320	23:18:00	18	19741	18.5	44.71
42321	01:48:00	18	27976	29.4	77.42		16.6667	17262.2	15.8556	39.1644
42321	04:18:00	16	15318	13.2	28.8
42321	06:48:00	14	15705	14	32.46
42321	09:18:00	15	10191	9.6	23.13
42321	11:48:00	21	28601	28.2	71.57
42321	14:20:00	21	5942.1	5.1	10.77
42321	16:52:00	18	14120	11.1	22
42321	19:24:00	13	15537	12.6	32.92
42321	21:54:00	14	21970	19.5	53.41
42322	00:24:00	14	23465	19.7	58.73		14.5	17634	15.3	41.7075
42322	02:54:00	15	14937	12.9	31.7
42322	05:24:00	14	14065	12	30.12
42322	07:54:00	15	18069	16.6	46.28
42323	00:27:00	14	16272	16.3	46.89		13.7778	10738.1	10.3444	26.1456
42323	02:58:00	13	6726.2	5.2	11.65
42323	05:27:00	12	7524.3	6.3	12.77
42323	07:58:00	11	6999	6.2	13.14
42323	10:27:00	15	15619	16.1	47.81
42323	12:58:00	17	6360.7	5.7	9.91
42323	16:44:00	13	7041.9	6.2	11.83
42323	19:14:00	14	11025	10.4	26
42323	21:44:00	15	19075	20.7	55.31
42324	00:14:00	12	8083.7	6.6	15.8		13	9825.94	9.45	24.5137
42324	02:44:00	10	6560.9	5.3	10.91
42324	05:14:00	11	11113	10.8	27.86
42324	11:06:00	20	6339.6	5.6	7.3
42324	13:36:00	15	10680	10.8	25.83
42324	18:36:00	12	9656.3	8.7	25.08
42324	21:06:00	12	10933	10.6	31.5
42324	23:36:00	12	15241	17.2	51.83
42325	02:06:00	9	6199.2	5.1	10.71		10.4	15989	33.36	45.388
42325	04:36:00	9	6066.8	6	16.18
42325	18:38:00	11	15415	37.1	50.9
42325	21:08:00	10	18972	36.3	41.7
42325	23:38:00	13	33292	82.3	107.45
42326	02:08:00	10	11360	19.7	20.43		12.25	21652.6	26.85	49.4787
42326	04:38:00	9	20073	38.3	55.05
42326	10:07:00	14	14326	19.1	34.44
42326	12:37:00	12	17833	22.6	40.02
42326	15:11:00	13	30507	31	55.84
42326	17:49:00	12	20830	20.6	39.17
42326	20:19:00	13	18887	17.7	37.19
42326	22:49:00	15	39405	45.8	113.69
42327	01:19:00	11	14844	12.6	27.97		11.3333	18803.9	16.6111	48.4811
42327	03:49:00	12	20786	17.5	43.78
42327	06:19:00	11	17719	14.9	38.98
42327	08:49:00	11	11638	9.6	27.92
42327	11:26:00	15	31051	26.7	82.05
42327	13:56:00	13	31671	34.9	109.76
42327	17:04:00	8	3453.7	2.2	0.52
42327	19:34:00	9	12421	9.4	28.73
42327	22:04:00	12	25651	21.7	76.62
42328	00:34:00	11	14687	10.9	34.64		9.3	14773.7	10.61	33.503
42328	03:04:00	10	13202	9.2	29.01
42328	05:34:00	8	13440	9.4	31.97
42328	08:04:00	10	23812	17.6	64.07
42328	10:36:00	9	10718	7.5	20.44
42328	13:06:00	9	10808	7.3	19.19
42328	16:24:00	8	10898	7.8	21.49
42328	18:54:00	9	13074	9.3	29.03
42328	21:24:00	10	23182	17.5	59.14
42328	23:54:00	9	13916	9.6	26.05
42329	02:24:00	8	13143	9.2	27.53		8.14286	14076	10.1571	28.5771
42329	04:54:00	8	14124	9.8	26.94
42329	07:24:00	10	22637	16.9	53.57
42329	09:54:00	7	5082.3	3.5	4.62
42329	17:36:00	8	10107	7.3	19.46
42329	20:06:00	7	11507	7.9	20.28
42329	22:36:00	9	21932	16.5	47.64
42330	01:06:00	10	14006	9.4	22.45		7.625	11758.6	7.875	21.0237
42330	03:36:00	8	11841	8	21.54
42330	06:06:00	7	13682	9.6	24.87
42330	08:39:00	8	17134	10.5	29.16
42330	11:11:00	7	4412.5	2.9	3.63
42330	18:03:00	7	7668.9	5	14.23
42330	20:33:00	6	9237.8	6	16.45
42330	23:03:00	8	16087	11.6	35.86
42331	01:33:00	6	7052.6	4.4	9.38		5.88889	8717.9	5.56667	13.9611
42331	04:03:00	6	8574.7	5.3	12.42
42331	06:33:00	5	9624.9	6.1	16.2
42331	09:03:00	7	14661	9.9	31.08
42331	11:33:00	7	4839.3	3.3	3.15
42331	14:03:00	5	5400	3.2	3.04
42331	16:33:00	4	8499.9	4.8	13.87
42331	19:03:00	7	13287	8.9	26.68
42331	21:33:00	6	6521.7	4.2	9.83
42332	00:03:00	6	6645.1	4.3	9.16		5.44444	6866.28	4.38889	12.3975
42332	02:33:00	7	8285.1	5.2	15.58
42332	05:03:00	6	12280	8.2	24.63
42332	07:33:00	6	5535.1	3.5	7.69
42332	13:21:00	6	5228.1	3.3	7.17
42332	15:51:00	4	6380.1	3.8	10.71
42332	18:21:00	5	11278	7.2	23.33
42332	20:51:00	5	3321.4	2.1	0.91
42332	23:21:00	4	2843.6	1.9
42333	01:51:00	5	2775.4	1.8			5.11111	3373.61	2.18889	7.04333
42333	04:21:00	5	2243.3	1.4
42333	06:51:00	5	2786.8	2.1	0.22
42333	09:21:00	5	2243.3	1.9
42333	11:51:00	6	5229.6	3.4	6.43
42333	14:21:00	7	9857.3	5.8	14.48
42333	16:51:00	4	1652.7	1
42333	19:21:00	4	1815.1	1.1
42333	21:51:00	5	1759	1.2
42334	00:21:00	6	1758	1.3			5	3194.62	2.14	3.85
42334	02:51:00	6	2156.3	1.6	0.47
42334	05:21:00	5	1840.2	1.6	1.4
42334	07:51:00	6	1856.9	1.6
42334	10:21:00	5	8318.3	4.6	9.1
42334	12:51:00	4	1514.1	1.2
42334	15:21:00	5	3446.9	2.4	2.76
42334	17:51:00	5	4770	2.9	6.99
42334	20:21:00	4	3830.3	2.5	6.15
42334	22:51:00	4	2455.2	1.7	0.08
42335	01:21:00	4	2348.9	1.8			4.9	3113.9	2.19	3.468
42335	03:51:00	5	2188.5	1.6
42335	06:21:00	4	1898.3	1.7
42335	08:51:00	5	1788.1	1.6
42335	11:21:00	5	2626.4	2
42335	13:51:00	4	3662	2.4	1.39
42335	16:46:00	5	3387.7	2.2	3.1
42335	19:16:00	7	4066.4	2.6	2.87
42335	21:46:00	6	6717.5	4.3	9.9
42336	00:16:00	6	3038.6	2.3	1.8		5.3	4204.67	3.13	5.2475
42336	02:46:00	6	3530.9	2.7	2.54
42336	05:16:00	5	3953.7	2.8	4.54
42336	07:46:00	6	7039.3	4.7	8.46
42336	10:16:00	6	3094.1	2.3
42336	12:46:00	5	3589.9	2.6
42336	15:16:00	5	4367.4	3.2	2.48
42336	17:46:00	5	6347.1	4.7	6.67
42336	20:16:00	4	3870.9	3.3	14.23
42336	22:46:00	5	3214.8	2.7	1.26
42337	01:16:00	6	4009.8	3.2	3.28		5.57143	4273.49	3.57143	4.99429
42337	03:46:00	5	6499.7	5.1	7.1
42337	06:16:00	5	3350.6	2.9	4.69
42337	14:34:00	6	3558.3	3	2.58
42337	17:04:00	5	3325.7	2.9	3.85
42337	19:34:00	6	5823.6	4.8	8.55
42337	22:04:00	6	3346.7	3.1	4.91
42338	00:34:00	5	3209.9	2.8	3.67		5.375	3648.84	3.475	8.835
42338	03:04:00	6	3468	3	3.6
42338	05:34:00	5	5280.3	4.7	12.75
42338	08:04:00	5	3084.3	2.9	13.27
42338	10:34:00	6	3219.9	3.3	25.96
42338	13:04:00	6	3945.6	3.8	2.96
42338	20:39:00	5	3321.9	3.4	3.66
42338	23:09:00	5	3660.8	3.9	4.81
42339	01:39:00	6	5621.8	6	35.06		5.6	3432.58	3.7	11.6275
42339	04:09:00	5	2713	3.2	2.49
42339	06:39:00	6	3245.9	3.8	4.95
42339	09:09:00	6	3169	3.4	4.01
42339	11:39:00	5	2413.2	2.1

[truncated: 21 more sheets: 8#30S-3, 9#60S-1, 10#60S-2, 11#60S-3, 12#100S-1, 13#100S-2, 14#100S-3, 15-空气K, 气体累计-排放, 汇总, NH3, CO2, N2O, CH4, NH3-N2O, Greenhous-Composting, GWP, ER-Greenhousgas, 死猪堆肥-排放, 停留时间设计 …]
